# Supplementary material for: Neoboutonia melleri var velutina Prain: in vitro and in vivo hepatoprotective effects of the aqueous stem bark extract on acute hepatitis models
Source: BMC Complement Altern Med. 2018 Jan 22;18:24. doi: 10.1186/s12906-018-2091-2 (PMC5778785; doi:10.1186/s12906-018-2091-2)
Supplement: Supplementary file 4 — File S4. Raw data from the article. (XLS 569 kb) [file 12906_2018_2091_MOESM4_ESM.xls]

## Sheet: HepG2 experimentations
Raw data
HepG2 cells experimentations
Groups	duration		CT TNFα	CT GAPDH	data after normalisation on GAPDH		Mean	Median	sem	Fold
CTR	24h	1	32.21	16.58	1.97197e-05	1.97197				1.4038
CTR	24h	2	31.72	15.39	1.21389e-05	1.21389				0.862233
CTR	24h	3	31.91	15.34	1.02786e-05	1.02786	1.40457	1.21389	0.288738	0.733967
TNF IFN	24h	4	29.6	15.43	5.42507e-05	5.42507				3.86936
TNF IFN	24h	5	28.34	15.35	0.000122919	12.2919				8.75772
TNF IFN	24h	6	29.15	15.55	8.05364e-05	8.05364	8.59021	8.05364	2.00037	5.73634
TNF IFN NVH 1µg	24h	10	29.69	15.44	5.13242e-05	5.13242				3.65558
TNF IFN NVH 1µg	24h	11	29.49	15.53	6.27511e-05	6.27511				4.47506
TNF IFN NVH 1µg	24h	12	29.75	15.79	6.27511e-05	6.27511	5.89421	6.27511	0.380895	4.47506
TNF IFN NVH 10µg	24h	16	30.54	15.53	3.03068e-05	3.03068				2.15914
TNF IFN NVH 10µg	24h	17	29.92	15.23	3.78329e-05	3.78329				2.69359
TNF IFN NVH 10µg	24h	18	30.12	15.35	3.57921e-05	3.57921	3.46439	3.57921	0.224717	2.55107
TNF IFN NVH 100µg	24h	22	30.47	15.62	3.38614e-05	3.38614				2.41568
TNF IFN NVH 100µg	24h	23	29.24	15.54	7.51431e-05	7.51431				5.35154
TNF IFN NVH 100µg	24h	24	30.04	15.64	4.6256e-05	4.6256	5.17535	4.6256	1.22299	3.29929
Groups	duration		CT TNFα	CT TBP	data after normalisation on TBP	Fold
CTR	24h	Sample 1	31.8076	28.6616	0.112973	0.696299
CTR	24h	Sample 2	31.785	28.7396	0.12113	0.746575
CTR	24h	Sample 3	31.7381	29.95	0.289556	1.78465
CTR	24h	Sample 4	32.1017	29.1055	0.125332	0.772472
TNF IFN	24h	Sample 5	29.1315	28.9776	0.898822	5.53981
TNF IFN	24h	Sample 6	29.6816	28.9505	0.602443	3.7131
TNF IFN	24h	Sample 7	29.6363	28.9537	0.623042	3.84006
TNF IFN	24h	Sample 8	29.5917	29.1245	0.723345	4.45827
TNF IFN DEXA	24h	Sample 9	30.1028	28.5513	0.34116	2.10271
TNF IFN DEXA	24h	Sample 10	29.3724	28.2277	0.45226	2.78746
TNF IFN DEXA	24h	Sample 11	30.0055	28.6801	0.399031	2.45939
TNF IFN DEXA	24h	Sample 12	30.7446	28.4746	0.207324	1.27782
Groups	duration		CT IL8	CT GAPDH	data after normalisation on GAPDH		Mean	Median	sem	Fold
CTR	24h	1	24.8382	16.58	0.00326607	0.326607				1.52308
CTR	24h	2	24.5992	15.39	0.0016895	0.16895				0.784615
CTR	24h	3	24.6762	15.34	0.00154716	0.154716	0.216757	0.16895	0.0550781	0.692308
TNF IFN	24h	4	23.1955	15.43	0.0045958	0.45958				2.12308
TNF IFN	24h	5	22.9226	15.35	0.00525303	0.525303				2.44615
TNF IFN	24h	6	23.2233	15.55	0.0048991	0.48991	0.491598	0.48991	0.0189913	2.26154
TNF IFN NVH 1µg	24h	10	24.0706	15.44	0.00252305	0.252305				1.15385
TNF IFN NVH 1µg	24h	11	24.1872	15.53	0.00247698	0.247698				1.15385
TNF IFN NVH 1µg	24h	12	24.2851	15.79	0.00277147	0.277147	0.25905	0.252305	0.00914593	1.29231
TNF IFN NVH 10µg	24h	16	25.0382	15.53	0.0013732	0.13732				0.646154
TNF IFN NVH 10µg	24h	17	24.0954	15.23	0.00214419	0.214419				0.969231
TNF IFN NVH 10µg	24h	18	24.3652	15.35	0.00193262	0.193262	0.181667	0.193262	0.0229993	0.876923
TNF IFN NVH 100µg	24h	22	24.5647	15.62	0.00202944	0.202944				0.923077
TNF IFN NVH 100µg	24h	23	23.7192	15.54	0.00344989	0.344989				1.56923
TNF IFN NVH 100µg	24h	24	24.0738	15.64	0.00289177	0.289177	0.279037	0.289177	0.0413172	1.33846
Groups	duration		CT IL8	CT TBP	data after normalisation on TBP	Fold
CTR	24h	Sample 1	25.0794	28.6616	11.9773	0.665197
CTR	24h	Sample 2	24.7444	28.7396	15.9474	0.885688
CTR	24h	Sample 3	25.1614	29.95	27.6391	1.53502
CTR	24h	Sample 4	25.0647	29.1055	16.4589	0.914095
TNF IFN	24h	Sample 5	23.9797	28.9776	31.9537	1.77464
TNF IFN	24h	Sample 6	23.9611	28.9505	31.7666	1.76425
TNF IFN	24h	Sample 7	24.1315	28.9537	28.2887	1.5711
TNF IFN	24h	Sample 8	24.3294	29.1245	27.7625	1.54187
TNF IFN DEXA	24h	Sample 9	24.491	28.5513	16.6833	0.926556
TNF IFN DEXA	24h	Sample 10	23.6626	28.2277	23.6705	1.31461
TNF IFN DEXA	24h	Sample 11	24.3427	28.6801	20.2147	1.12269
TNF IFN DEXA	24h	Sample 12	24.6998	28.4746	13.6876	0.760183

## Sheet: CCl4 model transaminases
Raw data
CCl4 experimentation
Transaminases
values are multiplicated by the dilution factor
	AST	ALT	ASTx10	ALTx10	Mean AST	Mean ALT
	174	546	1740	5460
	333	742	3330	7420
	386	880	3860	8800
	417	996	4170	9960
	224	581	2240	5810
	369	845	3690	8450
	298	780	2980	7800
	233	677	2330	6770
	434	693	4340	6930
CCL4	371	932	3710	9320
					3239	7672
	163	579	1630	5790
	252	702	2520	7020
	349	760	3490	7600
	457	1087	4570	10870
	208	644	2080	6440
	155	438	1550	4380
	185	621	1850	6210
	240	312	2400	3120
	178	496	1780	4960
CCL4+NVH 3	289	685	2890	6850
					2476	6324
	80	311	800	3110
	11	33	110	330
	38	222	380	2220
	72	285	720	2850
	200	572	2000	5720
	69	341	690	3410
	72	303	720	3030
	96	359	960	3590
	132	426	1320	4260
CCL4+NVH 15	57	264	570	2640
					827	3116
	19	42	190	420
	70	300	700	3000
	9	6	90	60
	25	101	250	1010
	47	169	470	1690
	16	29	160	290
	43	53	430	530
	31	75	310	750
	11	35	110	350
CCL4+NVH 75	25	107	250	1070
					296	917
	315	868	3150	8680
	267	703	2670	7030
	388	932	3880	9320
	270	793	2700	7930
	266	777	2660	7770
	426	867	4260	8670
	607	1207	6070	12070
	330	912	3300	9120
	480	1154	4800	11540
CCL4+methylpred	178	699	1780	6990
					3527	8912
	6	2	60	20
	5	2	50	20
	7	1	70	10
	6	2	60	20
	5	2	50	20
	14	6	140	60
	7	9	70	90
	7	3	70	30
	13	7	130	70
CTR	10	2	100	20
					80	36

## Sheet: CCl4 model mRNA
Raw data
CCl4 experiment
mRNA expression
		CT TNFα	CT GAPDH	data after normalisation on GAPDH			Mean	sem
	1	26.4862	18.2432	0.00330062	330.062	1
	2	25.5635	18.0522	0.00548112	548.112	1
	3	25.969	18.659	0.00630181	630.181	1
	4	27.4915	17.6928	0.00112279	112.279	1
	5	26.8901	18.891	0.00390872	390.872	1
	6	26.6696	19.7835	0.00845459	845.459	2
	7	25.756	22.4073	0.0981611	9816.11	2
	8	25.9388	20.0821	0.0172571	1725.71	2
	9	25.8001	18.078	0.00473605	473.605	2
CCl4	10	25.934	18.9531	0.00791657	791.657	2	1566.4	926.975
	11	26.4815	18.2843	0.00340734	340.734	2
	12	26.2588	19.8921	0.0121179	1211.79	2
	13	26.3668	17.9782	0.00298404	298.404	2
	14	27.0194	18.2759	0.00233315	233.315	2
	15	26.9061	18.4954	0.00293859	293.859	2
	16	27.3445	20.2101	0.00711777	711.777	3
	17	26.2986	20.0405	0.0130647	1306.47	3
	18	26.9522	18.9221	0.00382563	382.563	3
	19	26.4188	18.0384	0.00300081	300.081	3
CCL4+NV H2O	20	27.6565	16.7768	0.000530719	53.0719	3	513.207	134.713
3 mg/kg	21	27.4197	17.7665	0.00124198	124.198	3
	22	27.4595	18.2779	0.00172219	172.219	3
	23	27.3157	18.233	0.00184438	184.438	3
	24	27.6225	18.4826	0.00177257	177.257	3
	25	26.9161	19.7657	0.00703899	703.899	3
	26	27.6794	18.1359	0.00134003	134.003	4
	27	27.9428	18.2946	0.00124622	124.622	4
	28	26.8794	17.6762	0.00169655	169.655	4
	29	24.4804	19.6547	0.0352621	3526.21	4
CCL4+NV H2O	30	27.5039	17.2666	0.000828451	82.8451	4	539.934	336.551
15 mg/kg	31	28.6708	17.1428	0.000338626	33.8626	4
	32	27.2766	19.3904	0.00422682	422.682	4
	33	28.1314	17.3891	0.000583777	58.3777	4
	34	26.343	18.9444	0.00592659	592.659	4
	35	26.3614	17.5661	0.00225086	225.086	4
	36	27.8081	18.5077	0.001586	158.6	5
	37	26.5094	21.0689	0.0230284	2302.84	5
	38	27.6996	18.5253	0.00173077	173.077	5
	39	26.5869	18.8707	0.00475559	475.559	5
CCL4+NV H2O	40	25.7439	20.7104	0.0305347	3053.47	5	749.621	331.224
75 mg/kg	41	28.1965	16.9625	0.000415173	41.5173	5
	42	27.1543	17.0272	0.000894203	89.4203	5
	43	27.9444	16.6192	0.000389754	38.9754	5
	44	27.5338	18.4687	0.00186694	186.694	5
	45	28.4214	18.2643	0.00087576	87.576	5
	46	27.7854	16.5392	0.000411672	41.1672	6
	47	26.8063	16.4494	0.000762528	76.2528	6
	48	27.6422	18.6463	0.00195867	195.867	6
	49	26.7438	21.0219	0.0189476	1894.76	6
CCL4+méthyl	50	28.1912	17.9384	0.000819595	81.9595	6	273.419	343.116
	51	27.9636	19.6961	0.00324514	324.514	6
	52	28.376	20.0991	0.00322408	322.408	6
	53	28.4561	20.3508	0.00363147	363.147	6
	54	27.5528	19.4733	0.00369677	369.677	6
	55	27.8521	18.6293	0.00167366	167.366	6
	56	28.3457	18.6624	0.00121626	121.626	7
	57	28.5694	18.3791	0.00085587	85.587	8
	58	27.5562	17.1467	0.000735249	73.5249	9
CTR	59	28.726	18.0155	0.000596785	59.6785	10	209.725	172.439
		CT IL1β	CT GAPDH	data after normalisation on GAPDH			Mean	sem
	1	29.0358	18.2432	0.000563755	56.3755	1
	2	28.1564	18.0522	0.000908479	90.8479	1
	3	29.6693	18.659	0.000484806	48.4806	1
	4	30.5257	17.6928	0.000137058	13.7058	1
	5	30.1611	18.891	0.000404911	40.4911	1
	6	30.7839	19.7835	0.000488141	48.8141	2
	7	31.1736	22.4073	0.00229662	229.662	2
	8	31.4318	20.0821	0.000383196	38.3196	2
	9	29.5142	18.078	0.000360873	36.0873	2
CCl4	10	30.1178	18.9531	0.0004356	43.56	2	64.6344	19.3301
	11	30.6878	18.2843	0.000184584	18.4584	2
	12	30.9628	19.8921	0.000464908	46.4908	2
	13	29.3692	17.9782	0.000372372	37.2372	2
	14	30.1963	18.2759	0.000257992	25.7992	2
	15	30.1702	18.4954	0.000305872	30.5872	2
	16	31.4675	20.2101	0.000408494	40.8494	3
	17	32.0299	20.0405	0.000245926	24.5926	3
	18	30.2785	18.9221	0.000381407	38.1407	3
	19	30.2061	18.0384	0.000217345	21.7345	3
CCL4+NV H2O	20	30.4271	16.7768	7.77745e-05	7.77745	3	29.1667	3.71777
3 mg/kg	21	31.1404	17.7665	9.42059e-05	9.42059	3
	22	30.3093	18.2779	0.000238892	23.8892	3
	23	31.0971	18.233	0.000134131	13.4131	3
	24	31.9977	18.4826	8.54164e-05	8.54164	3
	25	31.1564	19.7657	0.000372434	37.2434	3
	26	31.1663	18.1359	0.000119519	11.9519	4
	27	30.7035	18.2946	0.000183879	18.3879	4
	28	30.3078	17.6762	0.000157576	15.7576	4
	29	31.574	19.6547	0.00025818	25.818	4
CCL4+NV H2O	30	31.0575	17.2666	7.05525e-05	7.05525	4	17.1479	2.98981
15 mg/kg	31	31.1372	17.1428	6.12722e-05	6.12722	4
	32	31.2374	19.3904	0.000271445	27.1445	4
	33	30.4633	17.3891	0.000115951	11.5951	4
	34	30.5387	18.9444	0.000323412	32.3412	4
	35	29.3828	17.5661	0.000277205	27.7205	4
	36	30.7104	18.5077	0.000212141	21.2141	5
	37	30.7581	21.0689	0.0012114	121.14	5
	38	31.2292	18.5253	0.000149876	14.9876	5
	39	30.0839	18.8707	0.000421204	42.1204	5
CCL4+NV H2O	40	31.8826	20.7104	0.000433354	43.3354	5	34.7726	10.3459
75 mg/kg	41	31.9512	16.9625	3.07589e-05	3.07589	5
	42	32.0565	17.0272	2.99033e-05	2.99033	5
	43	30.5517	16.6192	6.39616e-05	6.39616	5
	44	32.8426	18.4687	4.70979e-05	4.70979	5
	45	32.2183	18.2643	6.30129e-05	6.30129	5
	46	31.2904	16.5392	3.62616e-05	3.62616	6
	47	31.2236	16.4494	3.56875e-05	3.56875	6
	48	32.5061	18.6463	6.72661e-05	6.72661	6
	49	31.6164	21.0219	0.00064679	64.679	6
CCL4+méthyl	50	33.0024	17.9384	2.91937e-05	2.91937	6	10.4993	6.03864
	51	29.9728	19.6961	0.000806138	80.6138	6
	52	30.9772	20.0991	0.00053136	53.136	6
	53	32.5972	20.3508	0.000205818	20.5818	6
	54	31.4378	19.4733	0.000250226	25.0226	6
	55	30.3775	18.6293	0.000290691	29.0691	6
	56	29.9434	18.6624	0.000401867	40.1867	7
	57	30.725	18.3791	0.000192101	19.2101	8
	58	28.8051	17.1467	0.000309359	30.9359	9
CTR	59	30.6313	18.0155	0.000159323	15.9323	10	34.9654	6.49659
		CT IL6	CT GAPDH	data after normalisation on GAPDH			Mean	sem
	1	32.1345	18.2432	6.58114e-05	6.58114	1
	2	31.6333	18.0522	8.15992e-05	8.15992	1
	3	32.8154	18.659	5.47645e-05	5.47645	1
	4	35.1525	17.6928	5.54772e-06	0.554772	1
	5	33.0236	18.891	5.56755e-05	5.56755	1
	6	34.2723	19.7835	4.34944e-05	4.34944	2
	7	33.1022	22.4073	0.000603279	60.3279	2
	8	34.1335	20.0821	5.8901e-05	5.8901	2
	9	33.5975	18.078	2.12901e-05	2.12901	2
CCl4	10	32.8602	18.9531	6.50937e-05	6.50937	2	10.5546	5.57492
	11	33.2137	18.2843	3.20497e-05	3.20497	2
	12	34.8514	19.8921	3.13898e-05	3.13898	2
	13	33.5331	17.9782	2.07745e-05	2.07745	2
	14	33.4753	18.2759	2.65775e-05	2.65775	2
	15	32.9152	18.4954	4.56265e-05	4.56265	2
	16	33.6069	20.2101	9.27207e-05	9.27207	3
	17	35.4757	20.0405	2.2569e-05	2.2569	3
	18	35.0976	18.9221	1.35106e-05	1.35106	3
	19	34.3994	18.0384	1.18801e-05	1.18801	3
CCL4+NV H2O	20	35.5161	16.7768	2.28505e-06	0.228505	3	2.99383	0.79614
3 mg/kg	21	33.8014	17.7665	1.48946e-05	1.48946	3
	22	34.4809	18.2779	1.32568e-05	1.32568	3
	23	34.7224	18.233	1.08692e-05	1.08692	3
	24	34.4916	18.4826	1.51643e-05	1.51643	3
	25	34.8213	19.7657	2.93645e-05	2.93645	3
	26	34.6552	18.1359	1.06459e-05	1.06459	4
	27	33.8552	18.2946	2.06905e-05	2.06905	4
	28	35.2876	17.6762	4.99388e-06	0.499388	4
	29	35.8093	19.6547	1.37088e-05	1.37088	4
CCL4+NV H2O	30	33.8716	17.2666	1.00323e-05	1.00323	4	1.43621	0.210876
15 mg/kg	31	33.0713	17.1428	1.60347e-05	1.60347	4
	32	35.8825	19.3904	1.08488e-05	1.08488	4
	33	31.954	17.3891	4.12603e-05	4.12603	4
	34	33.715	18.9444	3.57775e-05	3.57775	4
	35	33.4187	17.5661	1.68994e-05	1.68994	4
	36	33.7959	18.5077	2.49911e-05	2.49911	5
	37	33.768	21.0689	0.000150382	15.0382	5
	38	34.6176	18.5253	1.43129e-05	1.43129	5
	39	34.853	18.8707	1.54476e-05	1.54476	5
CCL4+NV H2O	40	35.0524	20.7104	4.81537e-05	4.81537	5	3.74108	1.31862
75 mg/kg	41	34.8023	16.9625	4.26274e-06	0.426274	5
	42	34.2206	17.0272	6.67198e-06	0.667198	5
	43	35.1448	16.6192	2.65009e-06	0.265009	5
	44	33.9297	18.4687	2.21699e-05	2.21699	5
	45	33.7982	18.2643	2.10772e-05	2.10772	5
	46	34.2703	16.5392	4.59619e-06	0.459619	6
	47	33.2652	16.4494	8.66864e-06	0.866864	6
	48	34.0751	18.6463	2.26714e-05	2.26714	6
	49	33.841	21.0219	0.000138379	13.8379	6
CCL4+méthyl	50	35.535	17.9384	5.04549e-06	0.504549	6	2.36192	1.30005
	51	31.9898	19.6961	0.000199176	19.9176	6
	52	35.077	20.0991	3.09907e-05	3.09907	6
	53	35.5155	20.3508	2.72265e-05	2.72265	6
	54	35.5762	19.4733	1.42077e-05	1.42077	6
	55	33.9822	18.6293	2.38966e-05	2.38966	6
	56	33.3387	18.6624	3.81934e-05	3.81934	7
	57	34.1686	18.3791	1.76554e-05	1.76554	8
	58	31.9322	17.1467	3.54096e-05	3.54096	9
CTR	59	34.2351	18.0155	1.31042e-05	1.31042	10	4.44289	1.95705
		CT COX 2	CT GAPDH	data after normalisation on GAPDH			Mean	sem
	1	33.1821	18.2432	3.18368e-05	3.18368	1
	2	30.6824	18.0522	0.00015773	15.773	1
	3	31.9955	18.659	9.66724e-05	9.66724	1
	4	34.1762	17.6928	1.09144e-05	1.09144	1
	5	34.797	18.891	1.62859e-05	1.62859	1
	6	33.1306	19.7835	9.59667e-05	9.59667	2
	7	32.3046	22.4073	0.00104861	104.861	2
	8	36.48	20.0821	1.15806e-05	1.15806	2
	9	32.6411	18.078	4.1313e-05	4.1313	2
CCl4	10	33.6562	18.9531	3.74906e-05	3.74906	2	15.484	10.0438
	11	35.4946	18.2843	6.59465e-06	0.659465	2
	12	34.3747	19.8921	4.3681e-05	4.3681	2
	13	33.3645	17.9782	2.33498e-05	2.33498	2
	14	35.4279	18.2759	6.8665e-06	0.68665	2
	15	35.9793	18.4954	5.45537e-06	0.545537	2
	16	34.3512	20.2101	5.53511e-05	5.53511	3
	17	34.9046	20.0405	3.35306e-05	3.35306	3
	18	34.5231	18.9221	2.01199e-05	2.01199	3
	19	32.6958	18.0384	3.86957e-05	3.86957	3
CCL4+NV H2O	20	34.2649	16.7768	5.43931e-06	0.543931	3	2.39084	0.575165
3 mg/kg	21	35.3202	17.7665	5.19771e-06	0.519771	3
	22	36.0094	18.2779	4.59525e-06	0.459525	3
	23	37.0002	18.233	2.24141e-06	0.224141	3
	24	35.4821	18.4826	7.63223e-06	0.763223	3
	25	35.3376	19.7657	2.05304e-05	2.05304	3
	26	35.6627	18.1359	5.29537e-06	0.529537	4
	27	36.6072	18.2946	3.07158e-06	0.307158	4
	28	32.9454	17.6762	2.53218e-05	2.53218	4
	29	32.0809	19.6547	0.000181701	18.1701	4
CCL4+NV H2O	30	34.6938	17.2666	5.67412e-06	0.567412	4	2.61261	1.74589
15 mg/kg	31	37.7268	17.1428	6.36227e-07	0.0636227	4
	32	33.6852	19.3904	4.97527e-05	4.97527	4
	33	33.3282	17.3891	1.59169e-05	1.59169	4
	34	33.3282	18.9444	4.67782e-05	4.67782	4
	35	33.4559	17.5661	1.64701e-05	1.64701	4
	36	33.2488	18.5077	3.65171e-05	3.65171	5
	37	32.7007	21.0689	0.00031513	31.513	5
	38	37.3721	18.5253	2.12092e-06	0.212092	5
	39	35.4195	18.8707	1.04312e-05	1.04312	5
CCL4+NV H2O	40	34.9192	20.7104	5.28133e-05	5.28133	5	5.46567	2.96007
75 mg/kg	41	32.2629	16.9625	2.47811e-05	2.47811	5
	42	33.0855	17.0272	1.4654e-05	1.4654	5
	43	32.4877	16.6192	1.67157e-05	1.67157	5
	44	35.9966	18.4687	5.29129e-06	0.529129	5
	45	35.9966	18.2643	4.59233e-06	0.459233	5
	46	31.4961	16.5392	3.1443e-05	3.1443	6
	47	31.7688	16.4494	2.44564e-05	2.44564	6
	48	33.581	18.6463	3.19317e-05	3.19317	6
	49	37.087	21.0219	1.45855e-05	1.45855	6
CCL4+méthyl	50	35.7511	17.9384	4.34348e-06	0.434348	6	1.72794	0.334923
	51	34.345	19.6961	3.89265e-05	3.89265	6
	52	32.7433	20.0991	0.000156218	15.6218	6
	53	36.5213	20.3508	1.35585e-05	1.35585	6
	54	35.2319	19.4733	1.80376e-05	1.80376	6
	55	35.2391	18.6293	9.99881e-06	0.999881	6
	56	36.5205	18.6624	4.20887e-06	0.420887	7
	57	35.9734	18.3791	5.05336e-06	0.505336	8
	58	34.712	17.1467	5.15594e-06	0.515594	9
CTR	59	37.6995	18.0155	1.18719e-06	0.118719	10	2.80384	0.959332
						Fold
		CT CYP P450 2E1	CT GAPDH	data after normalisation on GAPDH		5.54556	Mean	sem	FOLD mean	FOLD sem
	Sample 1	16.9978	16.5266	0.721352	0.721352	0.130078
	Sample 2	18.7762	17.2431	0.345536	0.345536	0.0623086
	Sample 3	18.696	17.9965	0.615759	0.615759	0.111036
	Sample 4	17.7871	16.6532	0.455666	0.455666	0.0821678
	Sample 5	18.4894	17.3458	0.452626	0.452626	0.0816196
	Sample 6	18.6496	18.1529	0.708714	0.708714	0.127798
	Sample 8	18.5954	18.4811	0.923801	0.923801	0.166584
	Sample 9	15.9657	14.3979	0.337318	0.337318	0.0608267
CCl4	Sample 10	17.2679	16.7403	0.693737	0.693737	0.125098	0.583834	0.0660787	0.10528	0.0119156
	Sample 11	17.3788	16.3723	0.497752	0.497752	0.0897569
	Sample 13	17.4415	17.6503	1.15573	1.15573	0.208407
	Sample 14	18.5643	18.0663	0.708076	0.708076	0.127683
	Sample 15	16.8454	16.5991	0.84306	0.84306	0.152024
	Sample 17	17.5166	17.9503	1.35068	1.35068	0.24356
	Sample 18	17.5756	17.3231	0.839424	0.839424	0.151369
CCL4+NV H2O 3 mg/kg	Sample 19	16.9301	15.3734	0.339925	0.339925	0.0612969	0.819235	0.132923	0.147728	0.0239693
	Sample 21	16.6978	17.0195	1.24981	1.24981	0.225372
	Sample 22	15.6956	17.489	3.46625	3.46625	0.62505
	Sample 23	16.7786	16.9783	1.14846	1.14846	0.207095
	Sample 24	15.8512	16.054	1.15093	1.15093	0.207542
	Sample 25	17.1854	18.7115	2.87989	2.87989	0.519315
	Sample 26	16.1207	17.8582	3.33469	3.33469	0.601326
	Sample 27	15.596	18.0684	5.54963	5.54963	1.00073
	Sample 28	15.2328	17.7401	5.68593	5.68593	1.02531
	Sample 29	18.4469	19.7197	2.4163	2.4163	0.435718
CCL4+NV H2O	Sample 30	15.8242	16.3234	1.41343	1.41343	0.254875	2.82953	0.543	0.510234	0.0979162
15 mg/kg	Sample 31	14.0597	16.4485	5.23724	5.23724	0.944403
	Sample 32	16.5448	18.2641	3.2929	3.2929	0.593791
	Sample 33	14.317	16.9485	6.19673	6.19673	1.11742
	Sample 34	16.6297	18.8932	4.80167	4.80167	0.865859
	Sample 35	15.8854	18.3103	5.36968	5.36968	0.968286
	Sample 36	17.376	19.0694	3.23414	3.23414	0.583195
	Sample 37	16.1458	18.6855	5.81483	5.81483	1.04856
	Sample 38	16.7805	18.0121	2.34825	2.34825	0.423447
	Sample 39	16.8142	17.5738	1.69302	1.69302	0.305293
CCL4+NV H2O	Sample 40	18.3869	19.9364	2.92705	2.92705	0.527818	4.09155	0.498587	0.737807	0.0899075
75 mg/kg	Sample 41	18.9727	15.9667	0.124482	0.124482	0.0224472
	Sample 42	19.2651	17.5929	0.313773	0.313773	0.0565809
	Sample 43	20.5176	17.2146	0.101323	0.101323	0.018271
	Sample 44	20.968	18.5076	0.18169	0.18169	0.0327631
	Sample 45	21.5748	17.9161	0.0791852	0.0791852	0.014279
	Sample 46	19.8481	17.2795	0.168575	0.168575	0.0303981
	Sample 47	18.8413	16.1466	0.154459	0.154459	0.0278527
	Sample 48	19.1912	18.1921	0.500311	0.500311	0.0902183
CCL4+méthyl	Sample 49	20.2891	18.8825	0.377215	0.377215	0.0680212	0.222335	0.0476503	0.0400924	0.00859251
	Sample 50	18.2243	17.9389	0.820528	0.820528	0.147961
	Sample 51	15.8768	18.9752	8.56419	8.56419	1.54433
	Sample 52	16.7432	19.5431	6.96366	6.96366	1.25572
	Sample 53	16.4308	19.361	7.62204	7.62204	1.37444
	Sample 54	16.9448	19.6659	6.59377	6.59377	1.18902
	Sample 55	16.2191	18.1352	3.77396	3.77396	0.680538
	Sample 57	15.0035	17.983	7.88716	7.88716	1.42225
CTR	Sample 58	15.134	16.2311	2.13915	2.13915	0.385741	5.54556	1.02717	1	0.185225

## Sheet: CCl4 model antioxidants
MDA
			dilution factor (F)=1
Basic Endpoint Protocol
Use this protocol for endpoint assays that have unknowns that will have concentrations interpolated from a standard curve. Modify the instrument setup for the wavelength(s) of interest for your assay. You may also modify the template to include additional standards, unknowns, and controls.
Plate:	Plate#1	1.3	PlateFormat	Endpoint	Absorbance	Raw	FALSE	1						1	532	1	12	96	1	8	None
	Temperature(¡C)	1	2	3	4	5	6	7	8	9	10	11	12
	23	0.0707	0.0988	0.0598	0.0389	0.0847	0.0957	0.0604	0.0749	0.0852	0.0481	0.1456	0.0904
		0.0622	0.0758	0.0818	0.1323	0.0818	0.0766	0.0405	0.1103	0.1059	0.1069	0.1433	0.067
		0.04	0.067	0.0758	0.1297	0.0977	0.0554	0.0414	0.0831	0.144	0.1659	0.0638	0.0517
		0.1374	0.1515	0.104	0.0992	0.0595	0.0543	0.0825	0.0629	0.0465	0.0942	0.0759	0.0873
		0.0786	0.0481
ETALONNAGE OK		2.1272	1.117	0.5806	0.287	0.1469	0.0764	0.0366	0.0189	-0.0001			0
y = 0,0173x
R² = 0,9989
DO(nM)
	CTR	CCL4	CCL4 NV 3	CCL4 NV 15	CCL4 NV 75	CCL4 METHYL
	0.0807	0.0707	0.1456	0.1059	0.0414	0.0595
	0.098	0.0988	0.0904	0.1069	0.0831	0.0543
	0.1133	0.0598	0.0622	0.1433	0.144	0.0825
	0.0793	0.0389	0.0758	0.067	0.1659	0.0629
	0.1265	0.0847	0.0818	0.04	0.0638	0.0465
	0.0838	0.0957	0.1323	0.067	0.0517	0.0942
	0.1171	0.0604	0.0818	0.0758	0.1374	0.0759
	0.0934	0.0749	0.0766	0.1297	0.1515	0.0873
	0.0853	0.0852	0.0405	0.0977	0.104	0.0786
	0.0846	0.0481	0.1103	0.0554	0.0992	0.0481
Mean	0.0962	0.07172	0.08973	0.08887	0.1042	0.06898
SEM	0.00536592	0.00630255	0.0100172	0.0105191	0.0139575	0.00535263
Conc (µM)	CTR	CCL4	CCL4 NV 3	CCL4 NV 15	CCL4 NV 75	CCL4 METHYL
	4.66474	4.08671	8.41618	6.12139	2.39306	3.43931
	5.66474	5.71098	5.22543	6.17919	4.80347	3.13873
	6.54913	3.45665	3.59538	8.28324	8.3237	4.76879
	4.58382	2.24855	4.3815	3.87283	9.5896	3.63584
	7.31214	4.89595	4.72832	2.31214	3.68786	2.68786
	4.84393	5.53179	7.6474	3.87283	2.98844	5.44509
	6.76879	3.49133	4.72832	4.3815	7.9422	4.38728
	5.39884	4.32948	4.42775	7.49711	8.75723	5.04624
	4.93064	4.92486	2.34104	5.6474	6.01156	4.54335
	4.89017	2.78035	6.37572	3.20231	5.7341	2.78035
Mean	5.56069	4.14566	5.18671	5.13699	6.02312	3.98728
SEM	0.310169	0.364309	0.579027	0.608043	0.80679	0.3094
Conc (µM)/mg de prot	CTR	CCL4	CCL4 NV 3	CCL4 NV 15	CCL4 NV 75	CCL4 METHYL
	0.316768	0.464818	0.31019	0.279966	0.112042	0.261552
	0.319589	0.556999	0.315081	0.300862	0.250696	0.24675
	0.408633	0.217416	0.279272	0.300674	0.356648	0.304488
	0.23179	0.338041	0.322364	0.282409	0.305212	0.248957
	0.287783	0.266114	0.27635	0.242969	0.232616	0.315606
	0.302721	0.326489	0.452551	0.278762	0.168844	0.274276
	0.334051	0.298043	0.741563	0.219216	0.277577	0.306736
	0.328072	0.321722	0.386005	0.355276	0.224358	0.319718
	0.320861	0.326337	0.378177	0.380352	0.208144	0.272165
	0.277697	0.36126	0.33331	0.219561	0.273976	0.169151
Mean	0.312797	0.347724	0.379486	0.286005	0.241011	0.27194
SEM	0.0143442	0.0308179	0.0436536	0.0166551	0.0219293	0.01426
															MeanResult	Std.Dev.	CV%
															Error	Error	Error
GSH
GSH (mol/mg) = (1/ masse de l’organe x є) (Abs x Volume total) x 1 x Volume initial								GSH (mol/mg)=(1/sample mass xε) (Absx sample total volume) x1x homogenate volume
ε (=13600/ mole.cm)		Volume total=volume reactionnel =425µl (25 homog,25 tris, 375 ellman)						total volume=reactional volume=425µL (25 homogenate, 25 tris, 375 Ellman)
masse de l'organe=50mg		Volume initial=volume homogenat=25µl						sample mass= 50 mg		homogenate volume=25µL
														OK
Sample	Wells	Values	GSH (mol/mg)	Result	MeanResult	Std.Dev.	CV%			Sample	Wells	Values	GSH (mol/mg)	Result
Gr01	A1	0.221	638690	Error		Error	Error			Gr01	A1	0.283	817870	Error
	A2	0.225	650250								A2	0.216	624240
	A3	0.291	840990								A3	0.234	676260
	A4	0.145	419050								A4	0.291	840990
ccl4	A5	0.26	751400	660076						ccl4	A5	0.161	465290	684930
	A6	0.605	1748450								A6	0.309	893010
	A7	0.313	904570								A7	0.228	658920
	A8	0.273	788970								A8	0.133	384370
	A9	0.246	710940								A9	0.135	390150
ccl4 nvh 3	A10	0.265	765850	983756						ccl4 nvh 3	A10	0.338	976820	660654
	A11	0.35	1011500								A11	0.367	1060630
	A12	0.368	1063520								A12	0.318	919020
	B1	0.588	1.69932e+06								B1	0.347	1.00283e+06
	B2	0.252	728280								B2	0.36	1040400
ccl4 nvh 15	B3	0.234	676260	1035776						ccl4 nvh 15	B3	0.256	739840	952544
	B4	0.346	999940								B4	0.34	982600
	B5	0.328	947920								B5	0.485	1401650
	B6	0.466	1.34674e+06								B6	0.608	1.75712e+06
	B7	0.654	1.89006e+06								B7	0.389	1124210
ccl4 nvh 75	B8	0.261	754290	1187790						ccl4 nvh 75	B8	0.338	976820	1248480
	B9	0.338	976820								B9	0.461	1.33229e+06
	B10	0.295	852550								B10	0.383	1106870
	B11	0.471	1361190								B11	0.3	867000
	B12	0.37	1069300								B12	0.405	1170450
ccl4 nvh MP	C1	0.255	736950	999362						ccl4 nvh MP	C1	0.245	708050	1036932
	C2	0.236	682040								C2	0.302	872780
	C3	0.337	973930								C3	0.384	1109760
	C4	0.247	713830								C4	0.252	728280
	C5	0.32	924800								C5	0.238	687820
CTR	C6	0.393	1135770	886074						CTR	C6	0.235	679150	815558
PROTEINS (mg/mL)
DO(nM)
	CTR	CCL4	CCL4 NV 3	CCL4 NV 15	CCL4 NV 75	CCL4 METHYL
	0.2298	0.1372	0.4234	0.3412	0.3333	0.2052
	0.2766	0.16	0.2588	0.3205	0.299	0.1985
	0.2501	0.2481	0.2009	0.4299	0.3642	0.2444
	0.3086	0.1038	0.2121	0.214	0.4903	0.2279
	0.3965	0.2871	0.267	0.1485	0.2474	0.1329
	0.2497	0.2644	0.2637	0.2168	0.2762	0.3098
	0.3162	0.1828	0.0995	0.3119	0.4465	0.2232
	0.2568	0.21	0.179	0.3293	0.6091	0.2463
	0.2398	0.2355	0.0966	0.2317	0.4507	0.2605
	0.2748	0.1201	0.2985	0.2276	0.3266	0.2565
Mean	0.27989	0.1949	0.22995	0.27714	0.38433	0.23052
SEM	0.0149082	0.0191378	0.0289869	0.0248884	0.0337767	0.0139847
Conc (mg/mL)	CTR	CCL4	CCL4 NV 3	CCL4 NV 15	CCL4 NV 75	CCL4 METHYL
	14.726	8.79205	27.1323	21.8648	21.3585	13.1496
	17.7251	10.2531	16.5844	20.5383	19.1605	12.7203
	16.0269	15.8988	12.8741	27.5489	23.3387	15.6616
	19.7757	6.65171	13.5918	13.7136	31.4194	14.6043
	25.4085	18.3979	17.1099	9.51618	15.8539	8.5165
	16.0013	16.9433	16.8984	13.893	17.6995	19.8526
	20.2627	11.7142	6.37616	19.9872	28.6126	14.3031
	16.4563	13.4572	11.4707	21.1022	39.0324	15.7834
	15.3669	15.0913	6.19032	14.8478	28.8818	16.6934
	17.6097	7.69625	19.1285	14.5851	20.9292	16.437
Mean	17.9359	12.4896	14.7357	17.7597	24.6286	14.7722
SEM	0.95535	1.22639	1.85754	1.5949	2.16448	0.896169
																		echant 6-96
catalase																		catalase
		echan 1-91																		echant 6-96
	Temperature(°C)	1	2	3	4	5	6	7	8	9	10	11	12						Temperature(°C)	1	2	3	4	5	6	7	8	9	10	11	12
	25.5	0.0125	0.0161	0.0189	0.0137	0.0407	0.0396	0.0241	0.0226	0.0174	0.0222	0.022	0.0277						25.4	0.0274	0.0172	0.0191	0.0325	0.0094	0.0602	0.0203	0.0429	0.0092	0.0336	0.0298	0.0317
		0.0482	0.0147	0.0147	0.0324	0.0195	0.0448	0.054	0.0165											0.0392	0.0389	0.0222	0.0305	0.0438	0.0604	0.0394	0.0295
		0.0164	0.012	0.0213	0.0113	0.009	0.0013	0.0041	0.0251	0.006	0.0206	0.0016	0.0081							0.0207	0.015	0.0037	0.0075	-0.0002	0.0078	0.0191	0.0047	0.0007	0.0171	0.015	0.0113
		0.0206	0.0136	0.021	0.0169	0.0274	0.0245	0.023	0.0161											0.0256	0.0053	0.0138	0.0322	0.016	0.0321	0.0168	0.0156
		0.0067	0.0174	0.0066	0.0006	0.0037	0.0186	0.0151	0.019	0.0122	0.0188									0.0074	0.0072	0.0264	0.0004	0.0234	0.004	0.037	0.0069	0.0172	0.0036
	etalonnage OK	0	0.0029	0.0064	0.0144	0.0308	0.0642						0							-0.0031	0.0039	0.0078	0.018	0.036	0.0711						0
y=DO, X=Conc		y = 0,0122x - 0,0011		X=(Y+0,0011)/0,0122				y=DO, X=Conc		y = 0,0122x - 0,0011		X=(Y+0,0011)/0,0122
echan 1-91							echant 6-96
Sample	Wells	DO	CAT activity (mM)				Sample	Wells	DO	CAT activity (mM)
Gr01	A1	0.0125	1.11475				Gr01	A1	0.0274	2.33607						CONC H2O2 (mM)	DO
	A2	0.0161	1.40984					A2	0.0172	1.5						0	0
	A3	0.0189	1.63934					A3	0.0191	1.65574						0.33	0.0029
	A4	0.0137	1.21311					A4	0.0325	2.7541						0.66	0.0064
ccl4	A5	0.0407	3.42623	1.76066			ccl4	A5	0.0094	0.860656	1.82131					1.33	0.0144
	A6	0.0396	3.33607					A6	0.0602	5.02459						2.66	0.0308
	A7	0.0241	2.06557					A7	0.0203	1.7541						5.33	0.0642
	A8	0.0226	1.94262					A8	0.0429	3.60656
	A9	0.0174	1.51639					A9	0.0092	0.844262
ccl4 nvh 3	A10	0.0222	1.90984	2.1541			ccl4 nvh 3	A10	0.0336	2.84426	2.81475
	A11	0.022	1.89344					A11	0.0298	2.53279
	A12	0.0277	2.36066					A12	0.0317	2.68852
	B1	0.0482	4.04098					B1	0.0392	3.30328
	B2	0.0147	1.29508					B2	0.0389	3.27869
ccl4 nvh 15	B3	0.0147	1.29508	2.17705			ccl4 nvh 15	B3	0.0222	1.90984	2.74262
	B4	0.0324	2.7459					B4	0.0305	2.59016
	B5	0.0195	1.68852					B5	0.0438	3.68033
	B6	0.0448	3.7623					B6	0.0604	5.04098
	B7	0.054	4.51639					B7	0.0394	3.31967
ccl4 nvh 75	B8	0.0165	1.44262	2.83115			ccl4 nvh 75	B8	0.0295	2.5082	3.42787
	C1	0.0164	1.43443					C1	0.0207	1.78689
	C2	0.012	1.07377					C2	0.015	1.31967
	C3	0.0213	1.83607					C3	0.0037	0.393443
	C4	0.0113	1.01639					C4	0.0075	0.704918
ccl4 nvh MP	C5	0.009	0.827869	1.2377			ccl4 nvh MP	C5	-0.0002	0.0737705	0.855738
	C6	0.0013	0.196721					C6	0.0078	0.729508
	C7	0.0041	0.42623					C7	0.0191	1.65574
	C8	0.0251	2.14754					C8	0.0047	0.47541
	C9	0.006	0.581967					C9	0.0007	0.147541
CTR	C10	0.0206	1.77869	1.02623			CTR	C10	0.0171	1.4918	0.9
CAT activity (µM/mg de proteine)
	CTR	ccl4	ccl4 nvh 3	ccl4 nvh 15	ccl4 nvh 75	ccl4 nvh MP
	0.0133587	0.126791	0.122955	0.0865978	0.128562	0.109085
	0.0240467	0.137503	0.124549	0.114939	0.0881252	0.084414
	0.133996	0.103112	0.150894	0.146684	0.161204	0.117233
	0.0294284	0.182376	0.111567	0.0944381	0.143745	0.0695955
	0.0700036	0.186229	0.111622	0.136093	0.0909949	0.0972076
	0.0455906	0.137876	0.297341	0.182307	0.146341	0.0900076
	0.0817134	0.12805	0.275103	0.134512	0.128626	0.0922647
	0.0288893	0.123037	0.314415	0.156537	0.129149	0.0249276
	0.00960124	0.182496	0.136384	0.22082	0.11494	0.0422274
	0.0847147	0.111828	0.148693	0.130945	0.119842	0.00448806
Mean	0.0521343	0.14193	0.179352	0.140387	0.125153	0.0731451
SEM	0.0118984	0.00920418	0.0245548	0.0119672	0.00693132	0.0112243
SOD
Well Row	Well Col	Content	Raw Data (480) 1 - 20,00 s	Raw Data (480) 2 - 40,00 s	Raw Data (480) 3 - 60,00 s	Raw Data (480) 4 - 80,00 s
			20	40	60	80				20	40	60	80		∆ (20-80)	% d'inhibition			Qté de SOD totale
A	1	Sample X1	0.027	0.0274	0.0277	0.0281	0.02755								-0.0011
A	2	Sample X2	0.0498	0.0484	0.0484	0.0486
A	3	Sample X3	0.0456	0.0457	0.0455	0.0453
A	4	Sample X4	0.0557	0.0557	0.0563	0.0556
A	5	Sample X5	0.0395	0.0392	0.0394	0.0401
A	6	Sample X6	0.0491	0.0489	0.049	0.0497				-0.0063	-0.0065	-0.0064	-0.0057		-0.0006	99.4545			1.98909
A	7	Sample X7	0.0439	0.0439	0.0438	0.044				-0.0115	-0.0115	-0.0116	-0.0114		-0.0001	99.9091			1.99818
A	8	Sample X8	0.0563	0.0568	0.0568	0.0565				0.0009	0.0014	0.0014	0.0011		-0.0002	99.8182			1.99636
A	9	Sample X9	0.0401	0.0402	0.0401	0.0399				-0.0153	-0.0152	-0.0153	-0.0155		0.0002	100.182			2.00364	1.99682
A	10	Sample X10	0.0405	0.0403	0.0405	0.0404
A	11	Sample X11	0.08	0.0801	0.0797	0.0796
A	12	Sample X12	0.0438	0.0431	0.043	0.0431
B	1	Sample X13	0.0577	0.0572	0.0575	0.0573
B	2	Sample X14	0.0407	0.0406	0.0405	0.0407				-0.0147	-0.0148	-0.0149	-0.0147		0	100			2
B	3	Sample X15	0.0763	0.0763	0.0757	0.0762				0.0209	0.0209	0.0203	0.0208		0.0001	100.091			2.00182
B	4	Sample X16	0.0426	0.0427	0.0428	0.0421				-0.0128	-0.0127	-0.0126	-0.0133		0.0005	100.455			2.00909
B	5	Sample X17	0.0548	0.0545	0.0543	0.0549				-0.0006	-0.0009	-0.0011	-0.0005		-0.0001	99.9091			1.99818	2.00227
B	6	Sample X18	0.0389	0.0389	0.0385	0.039
B	7	Sample X19	0.0399	0.0401	0.04	0.0403
B	8	Sample X20	0.0649	0.0689	0.0685	0.0689
B	9	Sample X21	0.0461	0.0463	0.0456	0.0456
B	10	Sample X22	0.039	0.0387	0.0386	0.0389				-0.0164	-0.0167	-0.0168	-0.0165		0.0001	100.091			2.00182
B	11	Sample X23	0.0403	0.0405	0.0404	0.0402				-0.0151	-0.0149	-0.015	-0.0152		0.0001	100.091			2.00182
B	12	Sample X24	0.0651	0.0657	0.0654	0.0652				0.0097	0.0103	0.01	0.0098		-0.0001	99.9091			1.99818
C	1	Sample X25	0.043	0.044	0.0434	0.0428				-0.0124	-0.0114	-0.012	-0.0126		0.0002	100.182			2.00364	2.00136
C	2	Sample X26	0.0448	0.0435	0.044	0.0441
C	3	Sample X27	0.0411	0.0411	0.041	0.0402
C	4	Sample X28	0.0486	0.0489	0.0482	0.0486
C	5	Sample X29	0.0424	0.0427	0.0425	0.0424
C	6	Sample X30	0.0432	0.0432	0.0433	0.0435				-0.0122	-0.0122	-0.0121	-0.0119		-0.0003	99.7273			1.99455
C	7	Sample X31	0.04	0.0404	0.0399	0.04				-0.0154	-0.015	-0.0155	-0.0154		0	100			2
C	8	Sample X32	0.0467	0.0463	0.047	0.0461				-0.0087	-0.0091	-0.0084	-0.0093		0.0006	100.545			2.01091
C	9	Sample X33	0.0405	0.04	0.0402	0.0397				-0.0149	-0.0154	-0.0152	-0.0157		0.0008	100.727			2.01455	2.005
C	10	Sample X34	0.0439	0.044	0.0437	0.0442
C	11	Sample X35	0.0523	0.052	0.0524	0.0528
C	12	Sample X36	0.0643	0.0641	0.0645	0.0647
D	1	Sample X37	0.041	0.0417	0.0411	0.0418
D	2	Sample X38	0.0454	0.0459	0.0452	0.0448				-0.01	-0.0095	-0.0102	-0.0106		0.0006	100.545			2.01091
D	3	Sample X39	0.0519	0.0519	0.0521	0.052				-0.0035	-0.0035	-0.0033	-0.0034		-0.0001	99.9091			1.99818
D	4	Sample X40	0.0707	0.0712	0.0701	0.0702				0.0153	0.0158	0.0147	0.0148		0.0005	100.455			2.00909
D	5	Sample X41	0.0431	0.0431	0.0428	0.0429				-0.0123	-0.0123	-0.0126	-0.0125		0.0002	100.182			2.00364	2.00545
D	6	Sample X42	0.0571	0.0582	0.0581	0.0578
D	7	Sample X43	0.0409	0.0413	0.0412	0.0411
D	8	Sample X44	0.0399	0.0418	0.04	0.0406
D	9	Sample X45	0.1219	0.1213	0.1205	0.1207
D	10	Sample X46	0.0539	0.0556	0.0532	0.0531				-0.0015	0.0002	-0.0022	-0.0023		0.0008	100.727			2.01455
D	11	Sample X47	0.0402	0.0396	0.0393	0.0391				-0.0152	-0.0158	-0.0161	-0.0163		0.0011	101			2.02
D	12	Sample X48	0.0386	0.0384	0.0382	0.0383				-0.0168	-0.017	-0.0172	-0.0171		0.0003	100.273			2.00545
E	1	Sample X49	0.1179	0.1177	0.1171	0.1177				0.0625	0.0623	0.0617	0.0623		0.0002	100.182			2.00364	2.01091
E	2	Sample X50	0.0522	0.0523	0.0525	0.0521
E	3	Sample X51	0.0501	0.0502	0.0493	0.0493
E	4	Sample X52	0.0854	0.0856	0.0853	0.0848
E	5	Sample X53	0.0537	0.0539	0.0532	0.0532
E	6	Sample X54	0.0517	0.0512	0.0507	0.0512				-0.0037	-0.0042	-0.0047	-0.0042		0.0005	100.455			2.00909
E	7	Sample X55	0.0505	0.0504	0.0509	0.0506				-0.0049	-0.005	-0.0045	-0.0048		-0.0001	99.9091			1.99818
E	8	Sample X56	0.0844	0.0842	0.0843	0.0842				0.029	0.0288	0.0289	0.0288		0.0002	100.182			2.00364
E	9	Sample X57	0.054	0.054	0.0537	0.0534				-0.0014	-0.0014	-0.0017	-0.002		0.0006	100.545			2.01091	2.00545
E	10	Sample X58	0.0486	0.0493	0.0485	0.0483
E	11	Sample X59	0.042	0.0414	0.0417	0.0414
E	12	Sample X60	0.0755	0.0751	0.0755	0.0751
F	1	Sample X61	0.0517	0.0517	0.0521	0.0516
F	2	Sample X62	0.05	0.0495	0.0495	0.0496				-0.0054	-0.0059	-0.0059	-0.0058		0.0004	100.364			2.00727
F	3	Sample X63	0.0409	0.0402	0.0405	0.041				-0.0145	-0.0152	-0.0149	-0.0144		-0.0001	99.9091			1.99818
F	4	Sample X64	0.0699	0.0696	0.07	0.0696				0.0145	0.0142	0.0146	0.0142		0.0003	100.273			2.00545
F	5	Sample X65	0.0522	0.0525	0.0525	0.0526				-0.0032	-0.0029	-0.0029	-0.0028		-0.0004	99.6364			1.99273	2.00091
F	6	Sample X66	0.0613	0.061	0.0607	0.0601
F	7	Sample X67	0.093	0.0938	0.0929	0.0931
F	8	Sample X68	0.0745	0.0736	0.0739	0.074
F	9	Sample X69	0.059	0.0596	0.0595	0.0592
F	10	Sample X70	0.06	0.0598	0.0596	0.0597				0.0046	0.0044	0.0042	0.0043		0.0003	100.273			2.00545
F	11	Sample X71	0.0939	0.0989	0.0935	0.0938				0.0385	0.0435	0.0381	0.0384		0.0001	100.091			2.00182
F	12	Sample X72	0.0695	0.069	0.0696	0.0699				0.0141	0.0136	0.0142	0.0145		-0.0004	99.6364			1.99273
G	1	Sample X73	0.0621	0.062	0.0615	0.061				0.0067	0.0066	0.0061	0.0056		0.0011	101			2.02	2.005
G	2	Sample X74	0.0591	0.0609	0.0589	0.0589
G	3	Sample X75	0.0376	0.0373	0.0377	0.0385
G	4	Sample X76	0.0629	0.0622	0.0626	0.0625
G	5	Sample X77	0.08	0.0802	0.0807	0.08
G	6	Sample X78	0.0526	0.0527	0.0524	0.0527				-0.0028	-0.0027	-0.003	-0.0027		-0.0001	99.9091			1.99818
G	7	Sample X79	0.0374	0.0376	0.0373	0.0365				-0.018	-0.0178	-0.0181	-0.0189		0.0009	100.818			2.01636
G	8	Sample X80	0.0636	0.0642	0.0643	0.0642				0.0082	0.0088	0.0089	0.0088		-0.0006	99.4545			1.98909
G	9	Sample X81	0.0791	0.0783	0.0782	0.0776				0.0237	0.0229	0.0228	0.0222		0.0015	101.364			2.02727	2.00773
G	10	Sample X82	0.0255	0.0256	0.0254	0.0253	0.02545			-0.0006	-0.0005	-0.0007	-0.0008		0.0002
total SOD (SOD unit)
	CTR	CCL4	CCL4+NVH 3	CCL4+NVH15	CCL4+NVH75	CCL4+MP
	2.01455	1.98909	2	2.00182	1.99455	2.01091
	2.02	1.99818	2.00182	2.00182	2	1.99818
	2.00545	1.99636	2.00909	1.99818	2.01091	2.00909
	2.00364	2.00364	1.99818	2.00364	2.01455	2.00364
Mean	2.01091	1.99682	2.00227	2.00136	2.005	2.00545
SEM	0.00385695	0.00300367	0.00239087	0.00114391	0.0046577	0.0028748
Total proteins for SOD assay
	CTR	CCL4	CCL4+NVH 3	CCL4+NVH15	CCL4+NVH75	CCL4+MP
	1.5284	2.86697	13.6251	9.814	16.6756	6.49269
	8.47411	3.8884	8.58357	8.876	11.0045	6.06839
	4.30411	5.62411	3.40697	19.1301	13.8952	11.2905
	9.21956	4.34411	3.6184	8.31352	11.9089	14.7597
	7.04314	5.49126	2.71126	2.85126	9.25312	17.5129
	18.3583	9.53595	8.95126	2.57411	9.56472	10.557
	11.6516	12.0431	1.63269	6.3184	5.55983	9.16203
	17.0847	10.3749	14.3937	3.65697	4.69554	8.06424
	13.2464	16.364	9.12848	5.08269	4.0084	4.17269
	4.42729	13.5133	10.4708	14.5599	11.737	7.59126
Mean	9.53376	8.40461	7.65222	8.11769	9.83028	9.56715
SEM	1.75782	1.45914	1.44815	1.6901	1.29793	1.29601
Total SOD (µM/mg of prot)
	CTR	CCL4	CCL4+NVH 3	CCL4+NVH15	CCL4+NVH75	CCL4+MP
	1.31807	0.693795	0.146788	0.203976	0.119609	0.309719
	0.238373	0.513883	0.233215	0.225532	0.181744	0.329277
	0.465939	0.354965	0.5897	0.104452	0.14472	0.177945
	0.217325	0.46123	0.552228	0.241009	0.169163	0.135751
	0.28633	0.364215	0.742583	0.703783	0.211821	0.11363
	0.102043	0.207286	0.236466	0.780851	0.208753	0.188184
	0.169933	0.167177	1.2311	0.318646	0.359124	0.217928
	0.117259	0.192452	0.14057	0.545989	0.423096	0.250489
Mean	0.36441	0.369375	0.484081	0.39053	0.227254	0.215365
SEM	0.142123	0.0645398	0.133408	0.0892465	0.0378365	0.0273686

## Sheet: ConA model transaminases
ConA model
Transaminases			dilution factor (F)=10
Experiment 2						Experiment 1
	AST	ALT	ASTx10	ALTx10			AST	ALT	ASTx10	ALTx10
	7	4	70	40			5	3	50	30
	8	2	80	20			9	5	90	50
	6	2	60	20			6	3	60	30
	9	2	90	20			5	3	50	30
CTR	7	5	70	50			5	4	50	40
	37	31	370	310			6	3	60	30
	33	35	330	350			7	5	70	50
	52	50	520	500			8	5	80	50
	37	31	370	310			6	4	60	40
	371	564	3710	5640		CTR	8	6	80	60
	492	387	4920	3870			117	119	1170	1190
	38	29	380	290			18	7	180	70
	16	6	160	60			38	8	380	80
	22	15	220	150			42	45	420	450
ConA	114	118	1140	1180			130	178	1300	1780
	184	245	1840	2450			64	96	640	960
	43	55	430	550			131	234	1310	2340
	394	514	3940	5140			108	151	1080	1510
	35	30	350	300			7	5	70	50
	215	292	2150	2920		ConA	53	65	530	650
	60	62	600	620			99	127	990	1270
	22	14	220	140			199	298	1990	2980
	223	260	2230	2600			342	517	3420	5170
	38	39	380	390			108	154	1080	1540
ConA NV 15	43	45	430	450			13	6	130	60
	21	18	210	180			164	226	1640	2260
	80	89	800	890			65	84	650	840
	17	9	170	90			31	6	310	60
	32	20	320	200			69	86	690	860
	52	51	520	510		ConA NV 15	23	5	230	50
	341	390	3410	3900			18	18	180	180
	147	166	1470	1660			78	78	780	780
	132	176	1320	1760			175	175	1750	1750
	30	35	300	350			44	44	440	440
ConA NV 75	18	6	180	60			21	21	210	210
	17	8	170	80			7	7	70	70
	16	5	160	50			8	8	80	80
	17	4	170	40			68	68	680	680
	15	5	150	50			176	176	1760	1760
ConA MP	19	5	190	50		ConA NV 75	10	10	100	100
							18	4	180	40
							27	6	270	60
							20	5	200	50
							11	6	110	60
						ConA MP	426	623	4260	6230
Pool of both experiments 1 and 2
pooled AST
	CTR		ConA	ConA+NV15	ConA+NV75	ConA+MP
	50		1170	990	180	180
	90		180	1990	780	270
	60		380	3420	1750	200
	50		420	1080	440	110
	50		1300	130	210	4260
	60		640	1640	70	170
	70		1310	650	80	160
	80		1080	310	680	170
	60		70	690	1760	150
	80		530	230	100	190
	70		370	1840	210
	80		330	430	800
	60		520	3940	170
	90		370	350	320
	70		3710	2150	520
			4920	600	3410
			380	220	1470
			160	2230	1320
			220	380	300
			1140	430	180
Mean	68		960	1185	737.5	586
Pooled ALT
	CTR		ConA	ConA+NV15	ConA+NV75	ConA+MP
	30		1190	1270	60	40
	50		70	2980	1000	60
	30		80	5170	2790	50
	30		450	1540	480	60
	40		1780	60	100	6230
	30		960	2260	50	80
	50		2340	840	40	50
	50		1510	60	900	40
	40		50	860	2560	50
	60		650	50	40	50
	40		310	2450	180
	20		350	550	890
	20		500	5140	90
	20		310	300	200
	50		5640	2920	510
			3870	620	3900
			290	140	1660
			60	2600	1760
			150	390	350
			1180	450	60
Mean	37.3333		1087	1532.5	881	671

## Sheet: ConA model mRNA
ConA model
mRNA expression
Experiment 1
		CT TNFα	CT GAPDH	data after normalisation on GAPDH			Mean	sem
	1	26.9619	17.7282	0.001661	166.1	1
	2	26.9663	16.9057	0.00093635	93.635	1
	3	29.9199	18.2644	0.000309979	30.9979	1
	4	26.8664	18.4858	0.00300066	300.066	1
	5	27.2311	18.2976	0.00204528	204.528	1
	6	28.293	18.9978	0.00159176	159.176	2
	7	27.3424	17.6567	0.00121424	121.424	2
	8	25.4745	17.2487	0.0033405	334.05	2
	9	25.8384	17.2986	0.00268704	268.704	2
ConA NVH 75	10	28.5342	18.2754	0.000816219	81.6219	2	176.03	31.5975
	11	26.2467	17.4909	0.00231345	231.345	2
	12	26.3103	17.2755	0.00190649	190.649	2
	13	26.3783	18.3236	0.00376102	376.102	2
	14	26.6523	17.774	0.00212503	212.503	2
	15	26.0524	16.902	0.00175983	175.983	2
	16	26.6085	18.2451	0.00303652	303.652	3
	17	25.4868	17.5969	0.00421603	421.603	3
	18	28.5763	18.8201	0.00115633	115.633	3
	19	26.7375	18.2086	0.00270741	270.741	3
ConA NVH 15	20	28.2903	17.8422	0.000715834	71.5834	3	236.98	34.5776
	21	26.642	18.1093	0.00270022	270.022	3
	22	26.2813	17.3962	0.00211497	211.497	3
	23	28.9298	18.4893	0.000719599	71.9599	3
	24	25.6553	17.3268	0.00311092	311.092	3
	25	24.634	17.0197	0.00510359	510.359	3
	26	24.7415	16.7928	0.00404766	404.766	4
	27	26.1407	17.3909	0.00232301	232.301	4
	28	26.301	17.9806	0.00312823	312.823	4
	29	27.4165	17.5817	0.00109506	109.506	4
ConA	30	25.3772	17.9653	0.00587228	587.228	4	302.155	51.5938
	31	27.8547	16.9886	0.000535767	53.5767	4
	32	29.3869	17.4719	0.000258949	25.8949	4
	33	28.7762	18.3882	0.000746269	74.6269	4
	34	26.2459	16.0567	0.000856554	85.6554	4
ConA MP 50	35	26.127	17.0729	0.00188123	188.123	4	85.5753	27.5876
	36	31.5668	18.0625	8.60572e-05	8.60572	5
	37	31.8926	17.5615	4.85184e-05	4.85184	5
	38	31.8434	17.888	6.29501e-05	6.29501	5
	39	32.7842	17.502	2.50952e-05	2.50952	5
	40	33.3183	18.3106	3.03551e-05	3.03551	5
	41	30.9634	16.6054	4.76209e-05	4.76209	5
	42	31.0742	15.968	2.83502e-05	2.83502	5
	43	31.8044	16.98	3.44676e-05	3.44676	5
	44	32.2712	17.3325	3.18431e-05	3.18431	5
CTR	45	31.2479	16.8932	4.77327e-05	4.77327	5	4.42991	0.596436
		CT IL1β	CT GAPDH	data after normalisation on GAPDH			Mean	sem
	1	26.0487	17.7282	0.00312791	312.791	1
	2	23.577	16.9057	0.0098117	981.17	1
	3	25.8361	18.2644	0.00525635	525.635	1
	4	25.1699	18.4858	0.009725	972.5	1
	5	26.2295	18.2976	0.00409515	409.515	1
	6	26.7228	18.9978	0.00472664	472.664	2
	7	26.5234	17.6567	0.00214207	214.207	2
	8	24.361	17.2487	0.00722769	722.769	2
	9	24.2105	17.2986	0.00830441	830.441	2
ConA NVH 75	10	27.2178	18.2754	0.00203265	203.265	2	564.496	93.4742
	11	25.7217	17.4909	0.00332886	332.886	2
	12	25.6515	17.2755	0.00301001	301.001	2
	13	25.5887	18.3236	0.00650125	650.125	2
	14	25.4771	17.774	0.00479896	479.896	2
	15	25.4177	16.902	0.00273237	273.237	2
	16	25.8579	18.2451	0.00510895	510.895	3
	17	24.161	17.5969	0.0105681	1056.81	3
	18	27.4628	18.8201	0.00250205	250.205	3
	19	25.5486	18.2086	0.00617229	617.229	3
ConA NVH 15	20	26.98	17.8422	0.0017752	177.52	3	464.98	82.9935
	21	24.851	18.1093	0.00934425	934.425	3
	22	25.5973	17.3962	0.00339785	339.785	3
	23	27.8461	18.4893	0.00152513	152.513	3
	24	25.2457	17.3268	0.00413229	413.229	3
	25	23.6245	17.0197	0.0102743	1027.43	3
	26	23.733	16.7928	0.00814332	814.332	4
	27	24.8245	17.3909	0.00578453	578.453	4
	28	25.0949	17.9806	0.0072176	721.76	4
	29	26.6889	17.5817	0.00181332	181.332	4
ConA	30	23.892	17.9653	0.0164398	1643.98	4	680.724	143.705
	31	27.8616	16.9886	0.000533199	53.3199	4
	32	28.1365	17.4719	0.00061609	61.609	4
	33	27.9861	18.3882	0.00129043	129.043	4
	34	26.3443	16.0567	0.000800074	80.0074	4
ConA MP 50	35	24.7331	17.0729	0.00494347	494.347	4	163.665	83.7077
	36	27.5963	18.0625	0.00134906	134.906	5
	37	27.8418	17.5615	0.000804121	80.4121	5
	38	28.2586	17.888	0.000755327	75.5327	5
	39	28.2815	17.502	0.000568934	56.8934	5
	40	28.1836	18.3106	0.00106644	106.644	5
	41	27.3499	16.6054	0.000582867	58.2867	5
	42	27.9182	15.968	0.000252717	25.2717	5
	43	28.6154	16.98	0.00031434	31.434	5
	44	28.0124	17.3325	0.000609567	60.9567	5
CTR	45	27.8389	16.8932	0.000507003	50.7003	5	68.1038	10.4933
		CT IFNγ	CT GAPDH	data after normalisation on GAPDH			Mean	sem
	1	28.04	17.7282	0.000786703	78.6703	1
	2	26.8225	16.9057	0.00103453	103.453	1
	3	29.9745	18.2644	0.00029847	29.847	1
	4	28.0588	18.4858	0.00131296	131.296	1
	5	28.2897	18.2976	0.000981889	98.1889	1
	6	26.9997	18.9978	0.00390108	390.108	2
	7	28.4217	17.6567	0.000574659	57.4659	2
	8	26.772	17.2487	0.00135903	135.903	2
	9	25.824	17.2986	0.00271388	271.388	2
ConA NVH 75	10	27.4022	18.2754	0.00178875	178.875	2	147.52	34.4232
	11	26.6214	17.4909	0.0017843	178.43	2
	12	26.6502	17.2755	0.00150635	150.635	2
	13	25.3813	18.3236	0.00750645	750.645	2
	14	26.2189	17.774	0.00286966	286.966	2
	15	25.9941	16.902	0.00183236	183.236	2
	16	26.7093	18.2451	0.00283166	283.166	3
	17	25.7569	17.5969	0.00349612	349.612	3
	18	27.0311	18.8201	0.00337476	337.476	3
	19	26.2916	18.2086	0.00368795	368.795	3
ConA NVH 15	20	28.6173	17.8422	0.000570656	57.0656	3	294.603	59.7757
	21	26.0285	18.1093	0.0041313	413.13	3
	22	26.0725	17.3962	0.00244428	244.428	3
	23	28.1187	18.4893	0.00126257	126.257	3
	24	26.0863	17.3268	0.00230745	230.745	3
	25	25.432	17.0197	0.0029353	293.53	3
	26	25.3189	16.7928	0.00271269	271.269	4
	27	25.512	17.3909	0.00359176	359.176	4
	28	26.1773	17.9806	0.00340834	340.834	4
	29	27.0741	17.5817	0.00138841	138.841	4
ConA	30	26.1362	17.9653	0.0034699	346.99	4	276.52	29.7346
	31	31.8472	16.9886	3.36605e-05	3.36605	4
	32	29.1165	17.4719	0.000312341	31.2341	4
	33	27.713	18.3882	0.00155937	155.937	4
	34	26.6958	16.0567	0.000627055	62.7055	4
ConA MP 50	35	25.9317	17.0729	0.00215387	215.387	4	93.7259	39.8146
	36	35.265	18.0625	6.63017e-06	0.663017	5
	37	33.8663	17.5615	1.23525e-05	1.23525	5
	38	32.9135	17.888	2.99839e-05	2.99839	5
	39	33.5626	17.502	1.46315e-05	1.46315	5
	40	34.6897	18.3106	1.17328e-05	1.17328	5
	41	32.5551	16.6054	1.57998e-05	1.57998	5
	42	33.1323	15.968	6.80782e-06	0.680782	5
	43	34.058	16.98	7.22802e-06	0.722802	5
	44	33.8962	17.3325	1.03239e-05	1.03239	5
CTR	45	33.4323	16.8932	1.05012e-05	1.05012	5	1.25992	0.21731
		CT IL6	CT GAPDH	data after normalisation on GAPDH			Mean	sem
	1	30.2016	17.7282	0.000175845	17.5845	1
	2	27.6284	16.9057	0.000591744	59.1744	1
	3	28.3703	18.2644	0.000907448	90.7448	1
	4	28.7692	18.4858	0.000802421	80.2421	1
	5	28.7207	18.2976	0.000728345	72.8345	1
	6	30.2455	18.9978	0.000411259	41.1259	2
	7	30.8425	17.6567	0.000107313	10.7313	2
	8	28.1753	17.2487	0.000513788	51.3788	2
	9	27.6508	17.2986	0.000765034	76.5034	2
ConA NVH 75	10	30.5064	18.2754	0.000208016	20.8016	2	52.1121	9.04563
	11	28.6256	17.4909	0.00044478	44.478	2
	12	28.3546	17.2755	0.000462219	46.2219	2
	13	27.8808	18.3236	0.00132744	132.744	2
	14	28.854	17.774	0.000461957	46.1957	2
	15	28.8906	16.902	0.000246093	24.6093	2
	16	28.0962	18.2451	0.00108279	108.279	3
	17	28.0811	17.5969	0.000698142	69.8142	3
	18	30.5824	18.8201	0.000287868	28.7868	3
	19	28.9406	18.2086	0.000587974	58.7974	3
ConA NVH 15	20	31.9352	17.8422	5.72258e-05	5.72258	3	56.565	12.2004
	21	28.5188	18.1093	0.000735228	73.5228	3
	22	29.3041	17.3962	0.000260223	26.0223	3
	23	30.1393	18.4893	0.000311156	31.1156	3
	24	29.153	17.3268	0.000275404	27.5404	3
	25	27.3819	17.0197	0.000759731	75.9731	3
	26	28.121	16.7928	0.000388945	38.8945	4
	27	28.0656	17.3909	0.000611777	61.1777	4
	28	28.9732	17.9806	0.000490796	49.0796	4
	29	31.2402	17.5817	7.73361e-05	7.73361	4
ConA	30	28.821	17.9653	0.000539659	53.9659	4	44.5025	7.00237
	31	31.3111	16.9886	4.88105e-05	4.88105	4
	32	32.4062	17.4719	3.19386e-05	3.19386	4
	33	30.8125	18.3882	0.00018194	18.194	4
	34	29.667	16.0567	7.99675e-05	7.99675	4
ConA MP 50	35	27.1335	17.0729	0.000936346	93.6346	4	25.58	17.2115
	36	33.9319	18.0625	1.67039e-05	1.67039	5
	37	32.9508	17.5615	2.33004e-05	2.33004	5
	38	32.9632	17.888	2.89674e-05	2.89674	5
	39	32.9351	17.502	2.26031e-05	2.26031	5
	40	31.6897	18.3106	9.38587e-05	9.38587	5
	41	32.3196	16.6054	1.86017e-05	1.86017	5
	42	33.3335	15.968	5.92188e-06	0.592188	5
	43	33.2375	16.98	1.27651e-05	1.27651	5
	44	32.1756	17.3325	3.40239e-05	3.40239	5
CTR	45	32.3175	16.8932	2.27423e-05	2.27423	5	2.79488	0.7738
Experiment 2
		CT TNFα	CT GAPDH	data after normalisation on GAPDH			Mean	sem
	1	25.9386	18.0674	0.00427113	427.113	1
	2	24.2542	17.5131	0.00934798	934.798	1
	3	27.7324	20.1504	0.005219	521.9	1
	4	24.8787	17.7859	0.00732553	732.553	1
	5	26.0038	18.1338	0.0042746	427.46	1
	6	26.9051	19.0028	0.00417997	417.997	2
	7	23.3891	16.886	0.0110248	1102.48	2
	8	26.3277	17.6247	0.00239963	239.963	2
	9	25.1225	17.9354	0.00686221	686.221	2
ConA	10	27.2121	18.502	0.00238776	238.776	2	572.926	90.7529
	11	25.4596	18.2215	0.00662357	662.357	2
	12	24.1339	16.9484	0.00686999	686.999	2
	13	25.8692	18.6189	0.0065681	656.81	2
ConA NVH 15	14	24.6646	17.6987	0.00799907	799.907	2	701.518	33.446
	15	27.0941	18.4335	0.00247116	247.116	2
	16	25.7296	18.1951	0.00539365	539.365	3
	17	24.3567	16.8821	0.00562271	562.271	3
ConA NVH75	18	25.8168	18.7823	0.0076279	762.79	3	527.886	106.194
	19	28.2541	18.1316	0.000897071	89.7071	3
	20	28.4985	18.7977	0.00120166	120.166	3
	21	28.1469	18.0732	0.000927971	92.7971	3
	22	27.7254	18.1518	0.00131235	131.235	3
ConA MP 50	23	29.2673	18.9887	0.000805085	80.5085	3	102.883	9.69151
	24	25.9727	19.366	0.0102608	1026.08	3
	25	25.5047	18.0999	0.00590136	590.136	3
	26	26.3708	18.8661	0.00550616	550.616	4
	27	25.4979	18.2802	0.00671821	671.821	4
	28	24.6558	17.1045	0.0053315	533.15	4
ConA NVH 15	29	24.7046	16.6453	0.00374901	374.901	4	624.451	44.3577
	30	25.8756	17.828	0.00377954	377.954	4
	31	26.2217	19.5225	0.00962364	962.364	4
	32	25.476	17.1413	0.0030976	309.76	4
	33	26.1755	19.3531	0.00883552	883.552	4
	34	26.8375	18.6109	0.00333831	333.831	4
ConA NVH75	35	26.5706	17.9672	0.00257108	257.108	4	520.762	128.582
	36	34.0854	17.2918	8.8027e-06	0.88027	5
	37	33.4631	17.6569	1.74533e-05	1.74533	5
	38	32.5533	17.722	3.43031e-05	3.43031	5
	39	32.0317	17.2187	3.47392e-05	3.47392	5
CTR	40	32.8999	17.4045	2.16472e-05	2.16472	5	2.33891	0.499486
		CT IL1β	CT GAPDH	data after normalisation on GAPDH			Mean	sem
	1	25.9019	18.0674	0.004381	438.1	1
	2	24.9101	17.5131	0.00593316	593.316	1
	3	28.2401	20.1504	0.00367068	367.068	1
	4	25.4847	17.7859	0.00481298	481.298	1
	5	25.7348	18.1338	0.00515083	515.083	1
	6	25.6049	19.0028	0.0102935	1029.35	2
	7	24.0713	16.886	0.00687056	687.056	2
	8	25.7934	17.6247	0.00347519	347.519	2
	9	24.8307	17.9354	0.00840042	840.042	2
ConA	10	27.5732	18.502	0.00185915	185.915	2	548.475	78.8826
	11	26.2327	18.2215	0.00387594	387.594	2
	12	24.6268	16.9484	0.00488159	488.159	2
	13	26.1431	18.6189	0.0054324	543.24	2
ConA NVH 15	14	24.8102	17.6987	0.00723112	723.112	2	535.526	70.3417
	15	26.6363	18.4335	0.00339393	339.393	2
	16	26.1397	18.1951	0.00405912	405.912	3
	17	24.3878	16.8821	0.0055027	550.27	3
ConA NVH75	18	25.4355	18.7823	0.00993582	993.582	3	572.289	147.166
	19	28.0675	18.1316	0.00102095	102.095	3
	20	28.2418	18.7977	0.00143565	143.565	3
	21	28.1795	18.0732	0.000907186	90.7186	3
	22	27.1131	18.1518	0.00200619	200.619	3
ConA MP 50	23	28.8482	18.9887	0.0010765	107.65	3	128.929	19.9832
	24	26.6243	19.366	0.0065318	653.18	3
	25	25.7309	18.0999	0.00504473	504.473	3
	26	26.3774	18.8661	0.00548107	548.107	4
	27	25.8911	18.2802	0.00511529	511.529	4
	28	24.8741	17.1045	0.00458254	458.254	4
ConA NVH 15	29	24.6624	16.6453	0.00386024	386.024	4	510.261	25.4311
	30	25.2443	17.828	0.00585444	585.444	4
	31	25.8047	19.5225	0.0128494	1284.94	4
	32	25.3848	17.1413	0.00329962	329.962	4
	33	25.9456	19.3531	0.0103622	1036.22	4
	34	26.639	18.6109	0.00383082	383.082	4
ConA NVH75	35	25.4177	17.9672	0.00571708	571.708	4	698.559	155.149
	36	28.5516	17.2918	0.000407815	40.7815	5
	37	27.7057	17.6569	0.000944105	94.4105	5
	38	28.1482	17.722	0.000726776	72.6776	5
	39	27.5046	17.2187	0.000800971	80.0971	5
CTR	40	27.8258	17.4045	0.000729223	72.9223	5	72.1778	8.78504
		CT IFNγ	CT GAPDH	data after normalisation on GAPDH			Mean	sem
	1	25.8772	18.0674	0.00445665	445.665	1
	2	25.2132	17.5131	0.00480884	480.884	1
	3	27.8932	20.1504	0.00466831	466.831	1
	4	25.953	17.7859	0.00347885	347.885	1
	5	26.5408	18.1338	0.00294607	294.607	1
	6	26.8248	19.0028	0.00441918	441.918	2
	7	25.4448	16.886	0.00265185	265.185	2
	8	25.9659	17.6247	0.00308361	308.361	2
	9	25.7476	17.9354	0.00444918	444.918	2
ConA	10	27.3189	18.502	0.0022174	221.74	2	371.799	30.0165
	11	25.5693	18.2215	0.00613856	613.856	2
	12	25.8624	16.9484	0.00207311	207.311	2
	13	25.5137	18.6189	0.00840335	840.335	2
ConA NVH 15	14	24.689	17.6987	0.00786479	786.479	2	611.995	143.282
	15	26.1669	18.4335	0.00469904	469.904	2
	16	26.7837	18.1951	0.00259761	259.761	3
	17	24.94	16.8821	0.00375276	375.276	3
ConA NVH75	18	25.8814	18.7823	0.00729399	729.399	3	458.585	99.975
	19	27.6123	18.1316	0.0013997	139.97	3
	20	26.8353	18.7977	0.00380579	380.579	3
	21	28.0752	18.0732	0.00097525	97.525	3
	22	26.7874	18.1518	0.00251434	251.434	3
ConA MP 50	23	28.2902	18.9887	0.00158479	158.479	3	205.597	50.4609
	24	27.2568	19.366	0.00421327	421.327	3
	25	25.8448	18.0999	0.00466202	466.202	3
	26	25.5173	18.8661	0.00994877	994.877	4
	27	26.2862	18.2802	0.00389007	389.007	4
	28	24.6408	17.1045	0.00538688	538.688	4
ConA NVH 15	29	25.4135	16.6453	0.00229357	229.357	4	506.576	117.317
	30	25.299	17.828	0.00563637	563.637	4
	31	26.8539	19.5225	0.00620927	620.927	4
	32	25.836	17.1413	0.0024135	241.35	4
	33	26.4169	19.3531	0.00747427	747.427	4
	34	26.4693	18.6109	0.00430909	430.909	4
ConA NVH75	35	25.1839	17.9672	0.00672285	672.285	4	546.089	74.9451
	36	36.9395	17.2918	1.21742e-06	0.121742	5
	37	34.5683	17.6569	8.11246e-06	0.811246	5
	38	34.9602	17.722	6.4685e-06	0.64685	5
	39	33.1838	17.2187	1.56319e-05	1.56319	5
CTR	40	33.86	17.4045	1.11269e-05	1.11269	5	0.851144	0.239872
		CT IL6	CT GAPDH	data after normalisation on GAPDH			Mean	sem
	1	29.8186	18.0674	0.000290104	29.0104	1
	2	28.372	17.5131	0.000538432	53.8432	1
	3	30.5654	20.1504	0.00073243	73.243	1
	4	29.1333	17.7859	0.000383786	38.3786	1
	5	28.3843	18.1338	0.000820909	82.0909	1
	6	27.7684	19.0028	0.00229759	229.759	2
	7	27.4822	16.886	0.000645986	64.5986	2
	8	29.3415	17.6247	0.000297097	29.7097	2
	9	28.598	17.9354	0.000616938	61.6938	2
ConA	10	29.899	18.502	0.000370822	37.0822	2	69.941	18.6863
	11	28.2698	18.2215	0.000944378	94.4378	2
	12	28.0386	16.9484	0.000458686	45.8686	2
	13	28.4386	18.6189	0.0011065	110.65	2
ConA NVH 15	14	28.4876	17.6987	0.00056521	56.521	2	76.8694	15.343
	15	29.7096	18.4335	0.00040324	40.324	2
	16	29.6457	18.1951	0.000357288	35.7288	3
	17	28.2784	16.8821	0.000371006	37.1006	3
ConA NVH75	18	28.2201	18.7823	0.00144193	144.193	3	64.3366	26.6362
	19	31.4809	18.1316	9.58233e-05	9.58233	3
	20	32.1725	18.7977	9.41414e-05	9.41414	3
	21	31.4947	18.0732	9.11431e-05	9.11431	3
	22	31.9019	18.1518	7.25776e-05	7.25776	3
ConA MP 50	23	33.5074	18.9887	4.26039e-05	4.26039	3	7.92579	1.00631
	24	28.6518	19.366	0.00160207	160.207	3
	25	29.7713	18.0999	0.000306597	30.6597	3
	26	29.9881	18.8661	0.000448673	44.8673	4
	27	29.2478	18.2802	0.000499371	49.9371	4
	28	29.2381	17.1045	0.000222556	22.2556	4
ConA NVH 15	29	28.9761	16.6453	0.000194115	19.4115	4	54.5564	5.52401
	30	28.3356	17.828	0.000686923	68.6923	4
	31	29.3795	19.5225	0.00107834	107.834	4
	32	28.3837	17.1413	0.000412764	41.2764	4
	33	29.2357	19.3531	0.00105933	105.933	4
	34	30.4212	18.6109	0.000278437	27.8437	4
ConA NVH75	35	28.8136	17.9672	0.000543136	54.3136	4	67.6488	13.5884
	36	31.8803	17.2918	4.05899e-05	4.05899	5
	37	32.8577	17.6569	2.65522e-05	2.65522	5
	38	31.7686	17.722	5.90983e-05	5.90983	5
	39	31.7576	17.2187	4.20088e-05	4.20088	5
CTR	40	31.9074	17.4045	4.30706e-05	4.30706	5	4.2264	0.51661

## Sheet: ConA model antioxidants
MDA
Sample	Wells	Value	MDA ( µM)	MDA (µM/mg de prot)	MeanResult	Std.Dev.	CV%					Prot			Prot	Sample	Wells	DO	MDA (µM)	MDA (µM/mg de prot)
	A1	0.08	4.62428	6.01349								0.768984			13.5213		C12	0.125	7.22543	0.534374
	A2	0.153	8.84393	0.93884								9.42006			7.4976		D1	0.054	3.12139	0.416318
	A3	0.067	3.87283	0.61046								6.34412			18.776		D2	0.175	10.1156	0.538751
	A4	0.132	7.63006	1.02644								7.43351			12.4319		D3	0.089	5.14451	0.413815
	A5	0.08	4.62428	0.949498								4.87023		CTR	18.3915	CTR	D4	0.098	5.66474	0.308008	0.442253
	A6	0.181	10.4624	0.725627								14.4185			0.768984		A1	0.08	4.62428	6.01349
	A7	0.194	11.2139	0.680905								16.4691			9.42006		A2	0.153	8.84393	0.93884
	A8	0.32	18.4971	1.02721								18.007			6.34412		A3	0.067	3.87283	0.61046
	A9	0.168	9.71098	0.621065								15.636			7.43351		A4	0.132	7.63006	1.02644
ConA	A10	-0.004	-0.231214	-0.015224	1.25783						ConA	15.1874			4.87023		A5	0.08	4.62428	0.949498
	A11	0.353	20.4046	1.15367								17.6866			14.4185		A6	0.181	10.4624	0.725627
	A12	0.182	10.5202	0.592665								17.7507			16.4691		A7	0.194	11.2139	0.680905
	B1	0.196	11.3295	1.19457								9.48414			18.007		A8	0.32	18.4971	1.02721
ConA+NV15	B2	0.216	12.4855	1.21017	0.814016						ConA+NV15	10.3172			15.636		A9	0.168	9.71098	0.621065
	B3	0.209	12.0809	0.76325								15.8283		ConA	15.1874	ConA	A10	-0.004	-0.231214	-0.015224	1.25783
	B4	0.216	12.4855	0.624478								19.9936			17.6866		A11	0.353	20.4046	1.15367
	B5	0.254	14.6821	0.620905								23.6463			17.7507		A12	0.182	10.5202	0.592665
ConA+NV75	B6	0.197	11.3873	0.602368	0.736792						ConA+NV75	18.9042			9.48414		B1	0.196	11.3295	1.19457
	B7	0.195	11.2717	0.742171								15.1874		ConA+NV15	10.3172	ConA+NV15	B2	0.216	12.4855	1.21017
	B8	0.112	6.47399	0.531719								12.1756			16.3409		B12	0.134	7.74566	0.474004
	B9	0.056	3.23699	0.360809								8.97148			7.88209		C1	0.126	7.28324	0.924024
	B10	0.063	3.64162	0.369009								9.86863			11.2784		C2	0.118	6.82081	0.604766
ConA+MP	B11	0.085	4.91329	0.618322	0.64432						ConA+MP	7.94617			21.3393		C3	0.195	11.2717	0.528212
	B12	0.134	7.74566	0.474004								16.3409			16.3409		C4	0.097	5.60694	0.343123
	C1	0.126	7.28324	0.924024								7.88209		ConA+NV15	19.545	ConA+NV15	C5	0.162	9.36416	0.479107	0.750431
	C2	0.118	6.82081	0.604766								11.2784			15.8283		B3	0.209	12.0809	0.76325
	C3	0.195	11.2717	0.528212								21.3393			19.9936		B4	0.216	12.4855	0.624478
	C4	0.097	5.60694	0.343123								16.3409			23.6463		B5	0.254	14.6821	0.620905
ConA+NV15	C5	0.162	9.36416	0.479107	0.52331						ConA+NV15	19.545		ConA+NV75	18.9042	ConA+NV75	B6	0.197	11.3873	0.602368
	C6	0.062	3.58382	0.513077								6.98494			6.98494		C6	0.062	3.58382	0.513077
	C7	0.045	2.60116	0.410011								6.34412			6.34412		C7	0.045	2.60116	0.410011
	C8	0.085	4.91329	0.461879								10.6376			10.6376		C8	0.085	4.91329	0.461879
	C9	0.035	2.02312	0.33586								6.02371			6.02371		C9	0.035	2.02312	0.33586
	C10	0.065	3.75723	0.492702								7.62576			7.62576		C10	0.065	3.75723	0.492702
ConA+NV75	C11	0.058	3.3526	0.320965	0.44897						ConA+NV75	10.4454		ConA+NV75	10.4454	ConA+NV75	C11	0.058	3.3526	0.320965	0.514549
	C12	0.125	7.22543	0.534374								13.5213			15.1874		B7	0.195	11.2717	0.742171
	D1	0.054	3.12139	0.416318								7.4976			12.1756		B8	0.112	6.47399	0.531719
	D2	0.175	10.1156	0.538751								18.776			8.97148		B9	0.056	3.23699	0.360809
	D3	0.089	5.14451	0.413815								12.4319			9.86863		B10	0.063	3.64162	0.369009
CTR	D4	0.098	5.66474	0.308008	0.423268						CTR	18.3915		ConA+MP	7.94617	ConA+MP	B11	0.085	4.91329	0.618322	0.524406
standard=etalonnage		R square=0,999
Sample	Concentration	BackCalcConc	Wells	Value	Mean Value	Std.Dev.	CV%
0	0	-0.867	A9	0	0	0	0
0.98	0.98	0.244	A8	0.019	0.019	0	0
1.95	1.95	1.279	A7	0.037	0.037	0	0
125	125	123.549	A1	2.127	2.127	0	0
15.63	15.63	15.924	A4	0.287	0.287	0	0
3.91	3.91	3.607	A6	0.076	0.076	0	0
31.25	31.25	33.095	A3	0.581	0.581	0	0
62.5	62.5	64.467	A2	1.117	1.117	0	0
7.81	7.81	7.73	A5	0.147	0.147	0	0
GSH
										Temperature(°C)	1	2	3	4	5	6	7	8	9	10	11	12
										27.3	0.2299	0.3223	0.2464	0.2753	0.2436	0.5571	0.4052	0.6204	0.3918	0.4131	0.5972	0.3876
											0.5355	0.4525	0.4566	0.5295	0.5821	0.4432	0.2172	0.2228	0.1839	0.2082	0.1534	0.4958
											0.3364	0.3612	0.7057	0.436	0.3407	0.1837	0.2099	0.2827	0.1434	0.2151	0.1962	0.1982
											0.1464	0.5759	0.1752	0.1608								0
Sample	Wells	Values	R	Result	MeanResult	Std.Dev.	CV%				Sample	Wells	Value	Conc prot (mg/mL)					Sample	Wells	DO	GSH (µM)
	A1	0.23	Error	Error	Error	Error	Error					A1	0.012	0.768984						A1	0.23	664700
	A2	0.322										A2	0.147	9.42006						A2	0.322	930580
	A3	0.246										A3	0.099	6.34412						A3	0.246	710940
	A4	0.275										A4	0.116	7.43351						A4	0.275	794750
	A5	0.244										A5	0.076	4.87023						A5	0.244	705160
	A6	0.557										A6	0.225	14.4185						A6	0.557	1609730
	A7	0.405										A7	0.257	16.4691						A7	0.405	1170450
	A8	0.62										A8	0.281	18.007						A8	0.62	1791800
	A9	0.392										A9	0.244	15.636						A9	0.392	1132880
ConA	A10	0.413									ConA	A10	0.237	15.1874					ConA	A10	0.413	1193570	1070456
	A11	0.597										A11	0.276	17.6866						A11	0.597	1725330
	A12	0.388										A12	0.277	17.7507						A12	0.388	1121320
	B1	0.536										B1	0.148	9.48414						B1	0.536	1.54904e+06
ConA+NV15	B2	0.453									ConA+NV15	B2	0.161	10.3172					ConA+NV15	B2	0.453	1309170	1330845
	B3	0.457										B3	0.247	15.8283						B3	0.457	1320730
	B4	0.53										B4	0.312	19.9936						B4	0.53	1531700
	B5	0.582										B5	0.369	23.6463						B5	0.582	1681980
ConA+NV75	B6	0.443									ConA+NV75	B6	0.295	18.9042					ConA+NV75	B6	0.443	1280270	1384599
	B7	0.217										B7	0.237	15.1874						B7	0.217	627130
	B8	0.223										B8	0.19	12.1756						B8	0.223	644470
	B9	0.184										B9	0.14	8.97148						B9	0.184	531760
	B10	0.208										B10	0.154	9.86863						B10	0.208	601120
ConA+MP	B11	0.153									ConA+MP	B11	0.124	7.94617					ConA+MP	B11	0.153	442170	997050
	B12	0.496										B12	0.255	16.3409						B12	0.496	1.43344e+06
	C1	0.336										C1	0.123	7.88209						C1	0.336	971040
	C2	0.361										C2	0.176	11.2784						C2	0.361	1043290
	C3	0.706										C3	0.333	21.3393						C3	0.706	2.04034e+06
	C4	0.436										C4	0.255	16.3409						C4	0.436	1.26004e+06
ConA+NV15	C5	0.341									ConA+NV15	C5	0.305	19.545					ConA+NV15	C5	0.341	985490	995316
	C6	0.184										C6	0.109	6.98494						C6	0.184	531760
	C7	0.21										C7	0.099	6.34412						C7	0.21	606900
	C8	0.283										C8	0.166	10.6376						C8	0.283	817870
	C9	0.143										C9	0.094	6.02371						C9	0.143	413270
	C10	0.215										C10	0.119	7.62576						C10	0.215	621350
ConA+NV75	C11	0.196									ConA+NV75	C11	0.163	10.4454					ConA+NV75	C11	0.196	566440	888675
	C12	0.198										C12	0.211	13.5213						C12	0.198	572220
	D1	0.146										D1	0.117	7.4976						D1	0.146	421940
	D2	0.576										D2	0.293	18.776						D2	0.576	1.66464e+06
	D3	0.175										D3	0.194	12.4319						D3	0.175	505750
CTR	D4	0.161									CTR	D4	0.287	18.3915					CTR	D4	0.161	465290	665567
CATALASE
										Temperature(°C)	1	2	3	4	5	6	7	8	9	10	11	12
										27.2	0.015	0.0197	0.0099	0.0118	0.008	0.0287	0.0245	0.0469	0.0261	0.0222	0.0306	0.0268
											0.0237	0.0318	0.0398	0.0341	0.0424	0.0407	0.0219	0.0143
											-0.0041	0.0075
											0.0105	0.0089
								x=conc= (DO-0,0029)/0,0169			0.0022	0.0144	0.0059	0.0172	0.0125	0.0142	0.0482	0.0219	0.0267	0.005	0.0053	0.0095
											0.0145	0.0104	0.0081	0.019	0.0068	0.0242	0.0178	0.0107
											-0.0004	0.0083	0.0155	0.0271	0.0494	0.0921						0
																			CAT activity		CAT activity
Sample	Wells	Value	R	Result	MeanResult	Std.Dev.	CV%		Sample	Wells	Value	Conc prot (mg/mL)				Sample	Wells	Value	(mM)		(mM/mg de prot)	Std.Dev.	CV%
Un01	A1	0.015	R							A1	0.012	0.768984				Un01	A1	0.015	0.715976		0.931068
	A2	0.02	R							A2	0.147	9.42006					A2	0.02	1.01183		0.107413
	A3	0.01	R							A3	0.099	6.34412					A3	0.01	0.420118		0.0662217
	A4	0.012	R							A4	0.116	7.43351					A4	0.012	0.538462		0.072437
	A5	0.008	R							A5	0.076	4.87023					A5	0.008	0.301775		0.0619632
	A6	0.029	R							A6	0.225	14.4185					A6	0.029	1.54438		0.107111
	A7	0.025	R							A7	0.257	16.4691					A7	0.025	1.30769		0.0794029
	A8	0.047	R							A8	0.281	18.007					A8	0.047	2.60947		0.144914
	A9	0.026	R							A9	0.244	15.636					A9	0.026	1.36686		0.0874177
ConA	A10	0.022	R						ConA	A10	0.237	15.1874				ConA	A10	0.022	1.13018	1.09467	0.0744153	0.173236
	A11	0.031	R							A11	0.276	17.6866					A11	0.031	1.66272		0.0940101
	A12	0.027	R							A12	0.277	17.7507					A12	0.027	1.42604		0.0803368
	B1	0.024	R							B1	0.148	9.48414					B1	0.024	1.24852		0.131643
ConA+NV15	B2	0.032	R						ConA+NV15	B2	0.161	10.3172				ConA+NV15	B2	0.032	1.72189	1.43195	0.166895	0.102811
	B3	0.04	R							B3	0.247	15.8283					B3	0.04	2.19527		0.138693
	B4	0.034	R							B4	0.312	19.9936					B4	0.034	1.84024		0.0920413
	B5	0.042	R							B5	0.369	23.6463					B5	0.042	2.31361		0.0978425
ConA+NV75	B6	0.041	R						ConA+NV75	B6	0.295	18.9042				ConA+NV75	B6	0.041	2.25444	1.71598	0.119256	0.108255
	B7	0.022	R							B7	0.237	15.1874					B7	0.022	1.13018		0.0744153
	B8	0.014	R							B8	0.19	12.1756					B8	0.014	0.656805		0.0539444
	E1	0.002	R							B9	0.14	8.97148					E1	0.002	-0.0532544		-0.00593597
	E2	0.014	R							B10	0.154	9.86863					E2	0.014	0.656805		0.0665548
ConA+MP	E3	0.006	R						ConA+MP	B11	0.124	7.94617				ConA+MP	E3	0.006	0.183432	1.28994	0.0230843	0.0826791
	E4	0.017	R							B12	0.255	16.3409					E4	0.017	0.83432		0.0510571
	E5	0.013	R							C1	0.123	7.88209					E5	0.013	0.597633		0.0758217
	E6	0.014	R							C2	0.176	11.2784					E6	0.014	0.656805		0.0582354
	E7	0.048	R							C3	0.333	21.3393					E7	0.048	2.66864		0.125057
	E8	0.022	R							C4	0.255	16.3409					E8	0.022	1.13018		0.0691624
ConA+NV15	E9	0.027	R						ConA+NV15	C5	0.305	19.545				ConA+NV15	E9	0.027	1.42604	0.87574	0.0729616	0.0589943
	E10	0.005	R							C6	0.109	6.98494					E10	0.005	0.12426		0.0177898
	E11	0.005	R							C7	0.099	6.34412					E11	0.005	0.12426		0.0195867
	E12	0.01	R							C8	0.166	10.6376					E12	0.01	0.420118		0.0394937
	F1	0.015	R							C9	0.094	6.02371					F1	0.015	0.715976		0.11886
	F2	0.01	R							C10	0.119	7.62576					F2	0.01	0.420118		0.055092
ConA+NV75	F3	0.008	R						ConA+NV75	C11	0.163	10.4454				ConA+NV75	F3	0.008	0.301775	0.798817	0.0288908	0.0605129
	F4	0.019	R							C12	0.211	13.5213					F4	0.019	0.952663		0.0704564
	F5	0.007	R							D1	0.117	7.4976					F5	0.007	0.242604		0.0323575
	F6	0.024	R							D2	0.293	18.776					F6	0.024	1.24852		0.0664954
	F7	0.018	R							D3	0.194	12.4319					F7	0.018	0.893491		0.0718708
CTR	F8	0.011	R						CTR	D4	0.287	18.3915				CTR	F8	0.011	0.47929	0.579882	0.0260603	0.0529163
standard
Sample	Concentration	BackCalcConc	Wells	DO	Mean Value	Std.Dev.	CV%
0	0	-0.188	G1	0	0	0	0
0.33	0.33	0.324	G2	0.008	0.008	0	0
0.66	0.66	0.748	G3	0.016	0.016	0	0
1.33	1.33	1.43	G4	0.027	0.027	0	0
2.66	2.66	2.742	G5	0.049	0.049	0	0
5.33	5.33	5.254	G6	0.092	0.092	0	0
	x=conc= (DO-0,0029)/0,0169
CAT
	CTR		ConA	ConA+NV15	ConA+NV75	ConA+MP
	0.0704564		0.931068	0.09401	0.138693	0.0744153
	0.0323575		0.107413	0.0803368	0.0920413	0.0539444
	0.0664954		0.0662217	0.131643	0.0978425	-0.00593597
	0.0718708		0.072437	0.166895	0.119256	0.0665548
	0.0260603		0.0619632	0.0510571	0.0177898	0.0230843
			0.107111	0.0758217	0.0195867
			0.0794029	0.0582354	0.0394937
			0.144914	0.125057	0.11886
			0.0874177	0.0691624	0.055092
			0.0744153	0.0729616	0.0288908
Mean	0.0534481		0.0890328	0.0925181	0.0727545	0.0424126
total SOD
Used range(s): Range 1;
Well Row	Well Col	Content	Raw Data (480) 1 - 20,00 s	Raw Data (480) 2 - 40,00 s	Raw Data (480) 3 - 60,00 s	Raw Data (480) 4 - 80,00 s				Blanck corrected raw data
			20	40	60	80				20	40	60	80		∆ (20-80)	inhibition %	SOD unit
A	1	Sample X1	0.0253	0.026	0.0257	0.0265	0.025875			-0.000575	0.000125	-0.000175	0.000625		-0.0012
A	2	Sample X2	0.0535	0.0536	0.0546	0.0538				0.027625	0.027725	0.028725	0.027925		-0.0003	99.75	1.995
A	3	Sample X3	0.1337	0.1335	0.1337	0.133				0.107825	0.107625	0.107825	0.107125		0.0007	100.583	2.01167
A	4	Sample X4	0.0421	0.042	0.0479	0.043				0.016225	0.016125	0.022025	0.017125		-0.0009	99.25	1.985
A	5	Sample X5	0.0578	0.0584	0.0592	0.0602				0.031925	0.032525	0.033325	0.034325		-0.0024	98	1.96
A	6	Sample X6	0.0855	0.0859	0.0859	0.0862				0.059625	0.060025	0.060025	0.060325		-0.0007	99.4167	1.98833
A	7	Sample X7	0.0354	0.0361	0.0357	0.0355				0.009525	0.010225	0.009825	0.009625		-0.0001	99.9167	1.99833
A	8	Sample X8	0.1013	0.1006	0.101	0.1001				0.075425	0.074725	0.075125	0.074225		0.0012	101	2.02
A	9	Sample X9	0.0417	0.0416	0.0414	0.0407				0.015825	0.015725	0.015525	0.014825		0.001	100.833	2.01667
A	10	Sample X10	0.0684	0.0681	0.0675	0.068			ConA	0.042525	0.042225	0.041625	0.042125		0.0004	100.333	2.00667
A	11	Sample X11	0.1055	0.1056	0.1058	0.1054				0.079625	0.079725	0.079925	0.079525		0.0001	100.083	2.00167
A	12	Sample X12	0.0597	0.0597	0.0596	0.0597				0.033825	0.033825	0.033725	0.033825		0	100	2
B	1	Sample X13	0.0983	0.0983	0.0985	0.0983				0.072425	0.072425	0.072625	0.072425		0	100	2
B	2	Sample X14	0.1728	0.1719	0.1716	0.1713			ConA+NV15	0.146925	0.146025	0.145725	0.145425		0.0015	101.25	2.025
B	3	Sample X15	0.0928	0.0934	0.0935	0.0933				0.066925	0.067525	0.067625	0.067425		-0.0005	99.5833	1.99167
B	4	Sample X16	0.0399	0.0401	0.0397	0.0391				0.014025	0.014225	0.013825	0.013225		0.0008	100.667	2.01333
B	5	Sample X17	0.0503	0.0412	0.0415	0.041				0.024425	0.015325	0.015625	0.015125		0.0093	107.75	2.155
B	6	Sample X18	0.056	0.0556	0.0567	0.0566			ConA+NV75	0.030125	0.029725	0.030825	0.030725		-0.0006	99.5	1.99
B	7	Sample X19	0.0693	0.0694	0.0694	0.0691				0.043425	0.043525	0.043525	0.043225		0.0002	100.167	2.00333
B	8	Sample X20	0.0353	0.035	0.0349	0.0349				0.009425	0.009125	0.009025	0.009025		0.0004	100.333	2.00667
B	9	Sample X21	0.0414	0.0418	0.0419	0.0412				0.015525	0.015925	0.016025	0.015325		0.0002	100.167	2.00333
B	10	Sample X22	0.0413	0.0405	0.0409	0.0407				0.015425	0.014625	0.015025	0.014825		0.0006	100.5	2.01
B	11	Sample X23	0.0534	0.0539	0.0531	0.0536			ConA+MP	0.027525	0.028025	0.027225	0.027725		-0.0002	99.8333	1.99667
B	12	Sample X24	0.0755	0.0746	0.0744	0.0747				0.049625	0.048725	0.048525	0.048825		0.0008	100.667	2.01333
C	1	Sample X25	0.0452	0.0452	0.045	0.0452				0.019325	0.019325	0.019125	0.019325		0	100	2
C	2	Sample X26	0.0718	0.0727	0.0719	0.072				0.045925	0.046825	0.046025	0.046125		-0.0002	99.8333	1.99667
C	3	Sample X27	0.0484	0.0479	0.0478	0.0474				0.022525	0.022025	0.021925	0.021525		0.001	100.833	2.01667
C	4	Sample X28	0.0811	0.0822	0.0809	0.081				0.055225	0.056325	0.055025	0.055125		0.0001	100.083	2.00167
C	5	Sample X29	0.0412	0.0407	0.0412	0.0408			ConA+NV15	0.015325	0.014825	0.015325	0.014925		0.0004	100.333	2.00667
C	6	Sample X30	0.0349	0.0346	0.0347	0.0342				0.009025	0.008725	0.008825	0.008325		0.0007	100.583	2.01167
C	7	Sample X31	0.0387	0.039	0.0385	0.0387				0.012825	0.013125	0.012625	0.012825		0	100	2
C	8	Sample X32	0.0455	0.0445	0.0447	0.0439				0.019625	0.018625	0.018825	0.018025		0.0016	101.333	2.02667
C	9	Sample X33	0.0308	0.0314	0.0309	0.0306				0.004925	0.005525	0.005025	0.004725		0.0002	100.167	2.00333
C	10	Sample X34	0.0487	0.0485	0.049	0.0483				0.022825	0.022625	0.023125	0.022425		0.0004	100.333	2.00667
C	11	Sample X35	0.0414	0.0414	0.0414	0.0414			ConA+NV75	0.015525	0.015525	0.015525	0.015525		0	100	2
C	12	Sample X36	0.0842	0.0843	0.084	0.0843				0.058325	0.058425	0.058125	0.058425		-0.0001	99.9167	1.99833
D	1	Sample X37	0.0298	0.0307	0.03	0.0304				0.003925	0.004825	0.004125	0.004525		-0.0006	99.5	1.99
D	2	Sample X38	0.0947	0.0943	0.0951	0.0944				0.068825	0.068425	0.069225	0.068525		0.0003	100.25	2.005
D	3	Sample X39	0.0604	0.0608	0.0609	0.0605				0.034525	0.034925	0.035025	0.034625		-0.0001	99.9167	1.99833
D	4	Sample X40	0.0523	0.0524	0.0521	0.0516			CTR	0.026425	0.026525	0.026225	0.025725		0.0007	100.583	2.01167
			SODtotale
			CTR	ConA	ConA+NVH 15	ConA+NVH75	ConA+MP
			1.985	1.945	2.005	2.01	1.995
			2	2	1.99	2.44	2.02
			2.01	1.71	2.06	1.965	1.975
			1.99	1.93	1.965	2.01	2.02
			1.98	1.98	2.055	2	2.015
				1.985	2.01	2.01
				2.015	1.995	2.01
				2.015	2.03	2.04
				2.045	1.975	1.995
				1.985	2.01
		Mean	1.993	1.961	2.0095	2.05333	2.005
		SEM	0.00538516	0.028309	0.0115631	0.0487696	0.00880341
		Proteins									SOD totale /Prot
			CTR	ConA	ConA NVH 15	ConA NVH 75	ConA+MP				CTR	ConA	ConA+NVH 15	ConA+NVH75	ConA+MP
			10.9184	9.09554	13.1213	13.8127	11.9155				0.181803	0.213841	0.152805	0.145518	0.167428
			10.9198	12.5184	15.4984	9.52126	7.33411				0.183153	0.159765	0.1284	0.256269	0.275425
			15.0184	9.28983	16.1941	11.3313	8.09697				0.133836	0.184072	0.127207	0.173414	0.243918
			11.837	12.5684	14.7213	10.3055	11.1727				0.168117	0.15356	0.13348	0.195041	0.180798
			12.6841	14.8284	10.317	11.9355	13.7198				0.156101	0.133528	0.199186	0.167567	0.146868
				4.5984	13.7313	8.62554						0.431672	0.146381	0.233029
				16.0841	11.0641	7.41269						0.125279	0.180313	0.271157
				6.07411	9.7784	10.9313						0.331736	0.2076	0.186621
				12.0584	15.1855							0.169591	0.130058
				13.7841								0.144006
		Mean	12.2755	11.09	13.2901	10.4845	10.4478			Mean	0.164602	0.204705	0.156159	0.203577	0.202888
		SEM	0.76034	1.18255	0.793204	0.706482	1.19598			SEM	0.00914114	0.0298475	0.0105358	0.0158951	0.0243195

## Sheet: in vitro antioxidant assay
DPPH kinetic
Experiment 1
Well Row	Well Col	Content	Raw Data (515) 1 - 5 min	Raw Data (515) 2 - 10 min	Raw Data (515) 3 - 15 min	Raw Data (515) 4 - 20 min	Raw Data (515) 5 - 25 min	Raw Data (515) 6 - 30 min	Raw Data (515) 7 - 35 min	Raw Data (515) 8 - 40 min	Raw Data (515) 9 - 45 min	Raw Data (515) 10 - 50 min	Raw Data (515) 11 - 55 min	Raw Data (515) 12 - 60 min	Raw Data (515) 13 - 65 min	Raw Data (515) 14 - 70 min	Raw Data (515) 15 - 75 min	Raw Data (515) 16 - 80 min	Raw Data (515) 17 - 85 min	Raw Data (515) 18 - 90 min	Raw Data (515) 19 - 95 min	Raw Data (515) 20 - 100 min	Raw Data (515) 21 - 105 min	Raw Data (515) 22 - 110 min	Raw Data (515) 23 - 115 min	Raw Data (515) 24 - 120 min
			5	10	15	20	25	30	35	40	45	50	55	60	65	70	75	80	85	90	95	100	105	110	115	120
A	1	Sample X1	0.0296	0.0283	0.0304	0.0291	0.0287	0.0272	0.0279	0.0286	0.0301	0.0291	0.0292	0.0311	0.0277	0.0302	0.0283	0.0275	0.0298	0.0292	0.0299	0.0293	0.0279	0.0307	0.0304	0.0276
A	2	Sample X9	0.032	0.0284	0.0334	0.0285	0.0283	0.027	0.0269	0.0289	0.0283	0.0288	0.0306	0.0351	0.028	0.0278	0.0285	0.0414	0.0363	0.0337	0.0651	0.0666	0.0314	0.0441	0.056	0.063
A	3	Sample X16	0.0292	0.0283	0.0291	0.0289	0.0268	0.0269	0.0286	0.0286	0.0286	0.0285	0.028	0.0285	0.0292	0.028	0.0282	0.0279	0.028	0.0299	0.0275	0.0281	0.0277	0.0281	0.0287	0.0294
A	4	Sample X24	0.0342	0.0291	0.0306	0.0309	0.0306	0.0304	0.0289	0.0317	0.0313	0.0307	0.0307	0.0321	0.0303	0.032	0.0302	0.0297	0.0313	0.0332	0.0349	0.0323	0.0301	0.03	0.0309	0.0301
A	5	Sample X1	0.0301	0.0316	0.0292	0.0302	0.0281	0.031	0.0307	0.0298	0.0292	0.029	0.0296	0.0288	0.0294	0.0289	0.0299	0.0284	0.0299	0.0291	0.0288	0.0296	0.0285	0.0294	0.0292	0.029
A	6	Sample X9	0.0632	0.0651	0.0648	0.0628	0.0622	0.0617	0.0643	0.0626	0.0638	0.0615	0.0625	0.0616	0.0635	0.0616	0.0631	0.0657	0.0687	0.0652	0.0634	0.0603	0.0584	0.0605	0.0593	0.0601
A	7	Sample X46	0.047	0.0391	0.0401	0.0399	0.085	0.0378	0.0379	0.0353	0.0442	0.039	0.0374	0.0824	0.0612	0.0349	0.0364	0.0355	0.0362	0.0502	0.0461	0.0376	0.0403	0.042	0.0396	0.0542
A	8	Sample X54	0.0358	0.0342	0.0333	0.0328	0.0353	0.0332	0.0332	0.0337	0.0343	0.0343	0.0355	0.0365	0.034	0.0343	0.0319	0.034	0.0357	0.036	0.0341	0.0342	0.0351	0.0354	0.0345	0.0346
A	9	Sample X61	0.1469	0.1399	0.1364	0.1351	0.1333	0.1351	0.1335	0.1322	0.1298	0.132	0.1269	0.1241	0.1278	0.1254	0.1276	0.1271	0.1217	0.12	0.1245	0.1182	0.1226	0.1159	0.1161	0.1204
A	10	Sample X69	0.0675	0.0604	0.059	0.0579	0.0574	0.0557	0.0547	0.0553	0.0553	0.0566	0.0583	0.0587	0.0564	0.0559	0.0532	0.0532	0.0549	0.0542	0.0544	0.0534	0.0537	0.0525	0.0523	0.0534
A	11	Sample X76	0.1541	0.1461	0.1418	0.1461	0.2074	0.142	0.146	0.1414	0.1505	0.2035	0.1523	0.1542	0.1389	0.1456	0.1454	0.1419	0.1456	0.1582	0.1416	0.1509	0.1477	0.1618	0.155	0.1587
A	12	Sample X84	0.1598	0.1543	0.1528	0.1495	0.1485	0.1453	0.1453	0.1436	0.1435	0.1422	0.1439	0.1452	0.143	0.1429	0.1427	0.1431	0.1439	0.1428	0.1447	0.1446	0.1437	0.142	0.1424	0.1426
B	1	Sample X2	0.0308	0.0297	0.0292	0.0299	0.0299	0.0272	0.0293	0.0281	0.0286	0.0289	0.0288	0.0297	0.0284	0.029	0.0273	0.0283	0.0302	0.0294	0.0285	0.0282	0.0277	0.0285	0.0282	0.0284
B	2	Sample X10	0.0309	0.0295	0.0301	0.029	0.0285	0.0278	0.0273	0.0288	0.0291	0.0286	0.0285	0.0289	0.0279	0.0288	0.0278	0.0278	0.0294	0.0286	0.0277	0.0295	0.0276	0.0272	0.0286	0.0284
B	3	Sample X17	0.0357	0.0343	0.0343	0.0325	0.0322	0.0322	0.0343	0.0381	0.0331	0.0328	0.0318	0.0412	0.0318	0.0326	0.0901	0.0341	0.0505	0.04	0.0316	0.0326	0.0437	0.0482	0.0326	0.0525
B	4	Sample X25	0.0346	0.0314	0.0329	0.033	0.0314	0.0312	0.0294	0.0318	0.0323	0.0319	0.0321	0.0344	0.0314	0.0313	0.0295	0.0303	0.0313	0.0318	0.0302	0.0314	0.0295	0.0321	0.0321	0.0317
B	5	Sample X2	0.029	0.0318	0.0316	0.0305	0.0298	0.0319	0.0311	0.032	0.0293	0.03	0.0312	0.0305	0.0305	0.0307	0.0299	0.0297	0.0313	0.0306	0.0302	0.0311	0.0298	0.0311	0.0296	0.0302
B	6	Sample X10	0.0716	0.0746	0.0738	0.0722	0.0716	0.0739	0.0733	0.0734	0.073	0.0724	0.0735	0.0752	0.0734	0.0721	0.0768	0.0739	0.0764	0.0709	0.0711	0.0717	0.0661	0.0679	0.0672	0.0659
B	7	Sample X47	0.0357	0.0337	0.0352	0.0352	0.0354	0.0323	0.0334	0.033	0.0349	0.033	0.034	0.0355	0.0348	0.0355	0.0333	0.0322	0.0345	0.0354	0.0343	0.0355	0.0341	0.0358	0.0346	0.0371
B	8	Sample X55	0.0346	0.0346	0.0364	0.0338	0.0355	0.0325	0.0334	0.0343	0.0353	0.0354	0.0355	0.0364	0.0346	0.0354	0.0316	0.0329	0.0355	0.0353	0.0348	0.0344	0.0331	0.0352	0.0344	0.0349
B	9	Sample X62	0.136	0.1263	0.1266	0.1223	0.1225	0.1189	0.1173	0.1174	0.1158	0.1144	0.1139	0.1147	0.1128	0.1113	0.1093	0.1081	0.1083	0.1074	0.1061	0.1058	0.1044	0.1043	0.1026	0.1026
B	10	Sample X70	0.0527	0.0492	0.0493	0.049	0.0486	0.0467	0.0465	0.046	0.0457	0.0457	0.0457	0.0457	0.0447	0.0458	0.0426	0.0443	0.046	0.0452	0.0437	0.0444	0.0443	0.0443	0.0439	0.0452
B	11	Sample X77	0.1483	0.1602	0.1514	0.1568	0.1552	0.1532	0.1549	0.1588	0.152	0.1572	0.1576	0.1674	0.1648	0.159	0.163	0.1666	0.1585	0.1628	0.1657	0.1622	0.162	0.1664	0.1658	0.1619
B	12	Sample X85	0.1652	0.1582	0.1554	0.1563	0.1556	0.1492	0.1503	0.1479	0.1539	0.1489	0.146	0.1483	0.1456	0.1472	0.1476	0.1454	0.1476	0.1474	0.1468	0.147	0.1471	0.148	0.1493	0.1524
C	1	Sample X3	0.0505	0.0846	0.0507	0.0414	0.0848	0.0853	0.0293	0.0296	0.0308	0.0295	0.0291	0.0314	0.0299	0.0301	0.0285	0.0307	0.0288	0.0328	0.0302	0.029	0.0282	0.0349	0.035	0.0328
C	2	Sample X11	0.0324	0.0299	0.0302	0.0302	0.0297	0.0288	0.0278	0.0284	0.0291	0.0296	0.028	0.0304	0.0277	0.0289	0.0268	0.0279	0.0276	0.0281	0.0286	0.0293	0.0282	0.0285	0.0295	0.0286
C	3	Sample X18	0.033	0.0282	0.0299	0.0294	0.0281	0.0273	0.0286	0.0278	0.0299	0.0284	0.0291	0.0309	0.0286	0.0298	0.0282	0.0279	0.0289	0.0298	0.0289	0.0279	0.0279	0.0293	0.0289	0.0295
C	4	Sample X26	0.0354	0.0325	0.0332	0.0331	0.0349	0.0353	0.033	0.033	0.0352	0.0349	0.033	0.0332	0.0344	0.0403	0.0458	0.0346	0.0362	0.0353	0.0354	0.0383	0.0387	0.0351	0.0355	0.0365
C	5	Sample X3	0.0308	0.0325	0.0315	0.0308	0.03	0.0306	0.0313	0.0311	0.0298	0.0298	0.0296	0.0306	0.0316	0.0302	0.0315	0.0294	0.031	0.0296	0.031	0.0302	0.0301	0.031	0.0308	0.0308
C	6	Sample X11	0.0776	0.0821	0.0783	0.0775	0.0826	0.0806	0.0797	0.1001	0.1084	0.125	0.1171	0.1163	0.121	0.1254	0.1306	0.1425	0.1466	0.1356	0.1316	0.1139	0.0812	0.0631	0.063	0.08
C	7	Sample X48	1.1872	0.1613	0.1606	0.1517	0.1651	0.1654	0.1612	0.1605	0.1614	0.166	0.1473	0.1667	0.1615	0.1648	0.1571	0.1663	0.1622	0.1459	0.1552	0.1642	0.16	0.1602	0.1695	0.1713
C	8	Sample X56	0.0343	0.0434	0.0374	0.0358	0.034	0.0327	0.0328	0.0332	0.0348	0.0339	0.0345	0.0369	0.0338	0.0348	0.0336	0.0351	0.0362	0.0351	0.0348	0.0339	0.0336	0.0351	0.0349	0.0344
C	9	Sample X63	0.1224	0.1106	0.1074	0.104	0.1004	0.0983	0.0951	0.0962	0.0951	0.0929	0.092	0.0916	0.0884	0.0881	0.0862	0.0847	0.0848	0.0847	0.082	0.0821	0.0816	0.0802	0.0799	0.0794
C	10	Sample X71	0.0532	0.0495	0.0503	0.0511	0.0478	0.0472	0.0447	0.0461	0.0591	0.052	0.0456	0.0465	0.0463	0.0445	0.0437	0.0446	0.0471	0.045	0.0507	0.0449	0.0429	0.043	0.0432	0.0442
C	11	Sample X78	0.1488	0.1435	0.1469	0.1545	0.156	0.1449	0.1477	0.1493	0.148	0.1487	0.1496	0.1519	0.1448	0.1502	0.1503	0.1428	0.1484	0.1452	0.1429	0.1515	0.1481	0.1474	0.1507	0.1454
C	12	Sample X86	0.1748	0.1735	0.1685	0.1776	0.1644	0.1617	0.1569	0.1648	0.2674	0.1881	0.1924	0.1966	0.1984	0.2868	0.2165	0.2961	0.3177	0.1984	0.1992	0.1963	0.1968	0.1968	0.2	0.2008
D	1	Sample X4	0.0297	0.0296	0.0305	0.0288	0.0307	0.0292	0.0279	0.0301	0.0294	0.0297	0.0305	0.0306	0.0291	0.0312	0.0277	0.0283	0.0314	0.0303	0.0296	0.0345	0.0374	0.0342	0.0353	0.0379
D	2	Sample X12	0.0303	0.0303	0.03	0.0305	0.0296	0.0284	0.0287	0.029	0.0303	0.0286	0.03	0.0315	0.0286	0.0292	0.0288	0.0287	0.0303	0.0294	0.0296	0.03	0.0293	0.0296	0.0299	0.0276
D	3	Sample X19	0.0352	0.0298	0.062	0.0301	0.0294	0.0283	0.0283	0.0293	0.049	0.1329	0.0902	0.0317	0.0282	0.0301	0.0276	0.0278	0.03	0.0301	0.0277	0.029	0.0289	0.0304	0.0302	0.0299
D	4	Sample X27	0.0356	0.0332	0.033	0.0331	0.0343	0.033	0.0325	0.0341	0.0323	0.0335	0.0329	0.0335	0.0325	0.0332	0.0303	0.0318	0.0336	0.0335	0.0322	0.0335	0.0379	0.0341	0.0348	0.0373
D	5	Sample X4	0.0313	0.0327	0.0331	0.0315	0.0314	0.0356	0.0313	0.0316	0.0305	0.0319	0.0319	0.0312	0.0315	0.0309	0.0318	0.0305	0.0333	0.0312	0.0316	0.0319	0.0302	0.0313	0.032	0.0305
D	6	Sample X12	0.0927	0.0904	0.0901	0.0874	0.1616	0.2108	0.0949	0.0897	0.1079	0.1199	0.0963	0.0921	0.1017	0.0993	0.2609	0.2598	0.0857	0.0805	0.0763	0.0789	0.0814	0.0932	0.0993	0.078
D	7	Sample X49	0.0445	0.0344	0.035	0.0304	0.0349	0.0379	0.0314	0.0309	0.0349	0.0334	0.0315	0.0309	0.0358	0.0376	0.034	0.0307	0.0358	0.0348	0.0342	0.0329	0.0339	0.037	0.0304	0.0344
D	8	Sample X57	0.0383	0.0362	0.0396	0.0444	0.0319	0.034	0.0333	0.0348	0.0352	0.0351	0.0344	0.0362	0.0346	0.0351	0.0341	0.0345	0.0359	0.0352	0.0339	0.0342	0.0358	0.0425	0.0465	0.0459
D	9	Sample X64	0.1011	0.0854	0.0779	0.0745	0.0711	0.0674	0.0653	0.0634	0.0612	0.0593	0.0587	0.0583	0.0544	0.0556	0.0521	0.0514	0.0508	0.0517	0.049	0.0485	0.0475	0.0481	0.046	0.0465
D	10	Sample X72	0.0557	0.0527	0.0514	0.0497	0.05	0.0474	0.0481	0.0466	0.048	0.0464	0.0464	0.0474	0.0452	0.0457	0.0442	0.0435	0.0446	0.0447	0.0431	0.0438	0.0449	0.0441	0.043	0.0429
D	11	Sample X79	0.1476	0.1517	0.1482	0.147	0.1406	0.1453	0.1442	0.1423	0.1397	0.1426	0.1406	0.1438	0.1367	0.139	0.1375	0.1352	0.1355	0.1388	0.1384	0.1372	0.1364	0.1392	0.1382	0.1376
D	12	Sample X87	0.1855	0.1881	0.2116	0.2178	0.2528	0.4067	0.3019	0.2586	0.2516	0.2533	0.2545	0.2579	0.2568	0.255	0.2566	0.2584	0.2598	0.2607	0.2606	0.2604	0.2618	0.2658	0.2661	0.2652
E	1	Sample X5	0.03	0.0303	0.0317	0.0319	0.0301	0.0292	0.0286	0.0296	0.0312	0.0307	0.0298	0.0314	0.0288	0.0304	0.0296	0.0292	0.0299	0.0309	0.0294	0.0314	0.0307	0.0317	0.0306	0.0298
E	2	Sample X13	0.031	0.0304	0.0298	0.0291	0.0299	0.029	0.0289	0.0284	0.0295	0.0287	0.0296	0.031	0.0283	0.0301	0.0283	0.0287	0.0289	0.0293	0.0294	0.0295	0.0298	0.0303	0.0298	0.0291
E	3	Sample X20	0.0306	0.0298	0.0294	0.03	0.0296	0.0292	0.0276	0.0288	0.0283	0.0293	0.0304	0.0298	0.029	0.0308	0.0281	0.0276	0.03	0.0297	0.0301	0.0298	0.0295	0.0292	0.028	0.0299
E	4	Sample X28	0.0383	0.0351	0.0343	0.0368	0.0396	0.0369	0.0378	0.04	0.0378	0.0362	0.0467	0.0388	0.0349	0.0356	0.0372	0.0536	0.0453	0.055	0.0505	0.0558	0.0491	0.0399	0.0447	0.0501
E	5	Sample X5	0.0347	0.0355	0.0347	0.0349	0.0335	0.0352	0.0339	0.0347	0.0337	0.0341	0.0345	0.0338	0.0343	0.034	0.0339	0.0333	0.0336	0.0333	0.0346	0.0346	0.0324	0.0333	0.0332	0.0331
E	6	Sample X13	0.0945	0.0966	0.0966	0.1076	0.0996	0.1906	0.1065	0.1125	0.1217	0.1064	0.318	0.1059	0.1233	0.1875	0.1156	0.1075	0.1082	0.1112	0.12	0.1327	0.1411	0.1338	0.1343	0.1429
E	7	Sample X50	0.0392	0.038	0.0417	0.0433	0.0403	0.0412	0.042	0.0441	0.042	0.0481	0.0417	0.0412	0.0421	0.0444	0.0436	0.0433	0.0438	0.0473	0.0436	0.0434	0.0434	0.0421	0.044	0.0431
E	8	Sample X58	0.0378	0.0334	0.0332	0.0339	0.033	0.0322	0.0338	0.0343	0.0346	0.0323	0.033	0.0345	0.0344	0.036	0.0336	0.0362	0.0422	0.0492	0.0488	0.0458	0.0404	0.0416	0.0396	0.0378
E	9	Sample X65	0.0743	0.0554	0.0508	0.0461	0.0447	0.0436	0.043	0.0403	0.0432	0.0424	0.0428	0.0439	0.0423	0.0428	0.0402	0.0424	0.0437	0.0428	0.0432	0.0427	0.0434	0.043	0.0425	0.0437
E	10	Sample X73	0.056	0.052	0.0516	0.0513	0.0485	0.048	0.0476	0.0471	0.0472	0.0469	0.0468	0.047	0.0453	0.0461	0.0439	0.0435	0.0448	0.0435	0.0432	0.0433	0.0433	0.0436	0.0435	0.0429
E	11	Sample X80	0.1479	0.1486	0.144	0.143	0.1432	0.1371	0.138	0.1365	0.1366	0.1344	0.1374	0.136	0.1312	0.1341	0.1317	0.1298	0.1323	0.1334	0.1308	0.1325	0.1297	0.1288	0.1278	0.1237
E	12	Sample X88	0.1885	0.1748	0.1773	0.1958	0.1744	0.1679	0.1661	0.173	0.1673	0.1666	0.1663	0.1678	0.1687	0.1695	0.1678	0.169	0.1696	0.1682	0.1707	0.1702	0.1683	0.1739	0.1676	0.1678
F	1	Sample X6	0.0304	0.0294	0.0309	0.0304	0.0305	0.0293	0.0297	0.0297	0.0306	0.0293	0.0297	0.0311	0.0297	0.0304	0.0296	0.0282	0.0303	0.0292	0.0301	0.0287	0.0292	0.0294	0.0296	0.03
F	2	Sample X14	0.0355	0.0713	0.0525	0.0318	0.0313	0.0299	0.0287	0.0284	0.0289	0.0294	0.0293	0.0312	0.0288	0.0445	0.0401	0.0287	0.0295	0.0298	0.0298	0.0292	0.0285	0.0293	0.0283	0.0296
F	3	Sample X21	0.032	0.029	0.0309	0.0308	0.0312	0.0305	0.0306	0.0295	0.0313	0.0306	0.0295	0.0324	0.0329	0.0297	0.0313	0.0329	0.034	0.0334	0.0335	0.0335	0.0312	0.0361	0.0298	0.0352
F	4	Sample X29	0.0352	0.0356	0.0579	0.0471	0.0349	0.035	0.034	0.036	0.0378	0.0393	0.0373	0.0381	0.0351	0.0351	0.0336	0.0327	0.0349	0.0359	0.0351	0.0375	0.0388	0.0395	0.0342	0.0346
F	5	Sample X6	0.0378	0.0384	0.039	0.0378	0.0375	0.039	0.0384	0.0388	0.0376	0.0374	0.0377	0.0377	0.0381	0.0374	0.0375	0.0378	0.0382	0.0376	0.0368	0.0375	0.0362	0.0373	0.0373	0.0374
F	6	Sample X14	0.1052	0.1085	0.1122	0.1268	0.1316	0.0992	0.1031	0.102	0.1009	0.1042	0.1064	0.0923	0.1046	0.098	0.1281	0.1464	0.1542	0.1486	0.0786	0.0748	0.0739	0.0678	0.069	0.065
F	7	Sample X51	0.0368	0.0354	0.0349	0.0337	0.0353	0.0337	0.0322	0.0344	0.0337	0.0351	0.0346	0.0363	0.0336	0.037	0.0342	0.0338	0.0363	0.035	0.0336	0.034	0.0337	0.0345	0.0336	0.0341
F	8	Sample X59	0.035	0.0347	0.0383	0.0322	0.0328	0.031	0.0314	0.0331	0.0355	0.0446	0.0448	0.0495	0.0411	0.0382	0.0353	0.0473	0.0354	0.0358	0.0357	0.0335	0.034	0.0356	0.0337	0.035
F	9	Sample X66	0.049	0.0446	0.0437	0.0433	0.0426	0.0421	0.0422	0.0424	0.042	0.0419	0.0416	0.0432	0.0423	0.0423	0.0405	0.0411	0.0417	0.0397	0.0417	0.0404	0.0404	0.0405	0.0412	0.0412
F	10	Sample X74	0.0556	0.053	0.0529	0.051	0.0503	0.0491	0.0497	0.048	0.0497	0.0471	0.048	0.048	0.0457	0.0468	0.0452	0.0446	0.0463	0.046	0.0449	0.0445	0.0446	0.0446	0.0454	0.0646
F	11	Sample X81	0.146	0.1436	0.1395	0.1382	0.136	0.1338	0.1319	0.1318	0.1315	0.1282	0.1284	0.1276	0.1279	0.1276	0.1256	0.1259	0.1273	0.128	0.1264	0.1243	0.1256	0.1262	0.1237	0.127
F	12	Sample X89	0.2056	0.2112	0.2508	0.1907	0.1978	0.2257	0.1954	0.1945	0.1911	0.1871	0.1873	0.1866	0.186	0.1855	0.1844	0.1863	0.1885	0.186	0.1873	0.1889	0.1856	0.1884	0.186	0.1829
G	1	Sample X7	0.0301	0.0296	0.0306	0.0306	0.0316	0.0288	0.029	0.0307	0.03	0.0293	0.0302	0.0309	0.0292	0.0299	0.0286	0.03	0.031	0.03	0.03	0.0314	0.029	0.0308	0.0308	0.0284
G	2	Sample X15	0.0308	0.0298	0.0291	0.0297	0.0304	0.0294	0.028	0.0305	0.0303	0.028	0.0299	0.0331	0.0298	0.0302	0.0271	0.0284	0.0297	0.0306	0.0284	0.0289	0.0293	0.03	0.031	0.032
G	3	Sample X22	0.0312	0.0319	0.0331	0.0318	0.0327	0.0295	0.0322	0.0308	0.0323	0.0314	0.0318	0.0336	0.0316	0.0342	0.0309	0.0317	0.0326	0.035	0.0329	0.0341	0.0344	0.0336	0.0371	0.0355
G	4	Sample X30	0.0298	0.0296	0.029	0.0296	0.0282	0.0306	0.0325	0.0285	0.0309	0.0286	0.0307	0.0309	0.0275	0.0298	0.027	0.028	0.0322	0.0295	0.028	0.0392	0.0284	0.029	0.0339	0.0287
G	5	Sample X7	0.0505	0.0509	0.0502	0.0476	0.0486	0.0507	0.0505	0.0497	0.0486	0.0479	0.0487	0.0499	0.0485	0.0485	0.0508	0.052	0.0471	0.0452	0.0464	0.0469	0.0449	0.0454	0.0457	0.0448
G	6	Sample X15	0.0296	0.0306	0.0301	0.0284	0.0301	0.0306	0.029	0.0292	0.0291	0.0292	0.0299	0.0289	0.0296	0.0293	0.0293	0.0288	0.0303	0.03	0.0298	0.0295	0.0287	0.0302	0.0301	0.0288
G	7	Sample X52	0.0367	0.0343	0.0344	0.0326	0.0316	0.0315	0.0331	0.0291	0.0365	0.0332	0.0346	0.0365	0.032	0.0356	0.0333	0.0293	0.0334	0.0341	0.0358	0.0349	0.0351	0.0339	0.0332	0.0343
G	8	Sample X60	0.1527	0.1505	0.1482	0.147	0.1448	0.1433	0.1437	0.144	0.1431	0.1417	0.1436	0.1425	0.1406	0.1416	0.1375	0.1395	0.1385	0.139	0.1387	0.137	0.1345	0.1379	0.1348	0.1349
G	9	Sample X67	0.0475	0.0469	0.0469	0.0459	0.0445	0.0449	0.0449	0.0428	0.0442	0.0437	0.043	0.0436	0.0432	0.0427	0.0416	0.0417	0.0419	0.0419	0.0422	0.0413	0.0399	0.0415	0.0406	0.0398
G	10	Sample X75	0.1514	0.1496	0.1492	0.1486	0.1488	0.1482	0.1458	0.1444	0.142	0.1435	0.1427	0.1426	0.1428	0.1428	0.1397	0.1392	0.1418	0.1406	0.1407	0.1379	0.1365	0.1384	0.1379	0.1364
G	11	Sample X82	0.1448	0.1421	0.139	0.1383	0.1362	0.1353	0.1318	0.1323	0.131	0.1304	0.1305	0.1318	0.1287	0.1294	0.1279	0.1266	0.129	0.1291	0.1265	0.1268	0.1217	0.1279	0.1287	0.1268
G	12	Sample X90	0.1527	0.1467	0.147	0.1452	0.1448	0.1441	0.144	0.1428	0.1411	0.1397	0.1422	0.1423	0.1404	0.1403	0.1383	0.1371	0.1384	0.1382	0.1346	0.1337	0.1351	0.1331	0.1326	0.1323
H	1	Sample X8	0.0314	0.0292	0.03	0.028	0.0301	0.0289	0.0293	0.0297	0.0308	0.0301	0.0301	0.0313	0.0291	0.0302	0.0284	0.0285	0.0302	0.0307	0.0308	0.0316	0.0291	0.0303	0.0294	0.0302
H	3	Sample X23	0.0325	0.0316	0.0316	0.0312	0.0321	0.031	0.0304	0.0313	0.0299	0.0304	0.0308	0.0325	0.0299	0.0302	0.0307	0.0301	0.0312	0.0313	0.0297	0.0295	0.0287	0.0304	0.0295	0.0295
5	Sample X8	0.054	0.0538	0.0532	0.0528	0.0522	0.0527	0.0531	0.0533	0.0523	0.0524	0.0536	0.0529	0.0508	0.0503	0.0519	0.0482	0.0488	0.0493	0.0504	0.0487	0.0479	0.0473	0.0486	0.0478	0.0507
H	7	Sample X53	0.0361	0.0349	0.0337	0.0348	0.033	0.0351	0.0326	0.0342	0.0359	0.035	0.0326	0.0357	0.0338	0.0352	0.0342	0.0335	0.0342	0.0352	0.0337	0.0334	0.033	0.0342	0.0331	0.0329
H	9	Sample X68	0.0502	0.0465	0.0474	0.0449	0.0453	0.0442	0.0432	0.0434	0.0436	0.0433	0.0426	0.0442	0.0419	0.043	0.0415	0.0416	0.0415	0.0423	0.0417	0.0413	0.041	0.0417	0.0408	0.0413
H	11	Sample X83	0.1542	0.1484	0.1437	0.1481	0.1474	0.1524	0.1355	0.1317	0.1344	0.1321	0.1363	0.1347	0.1307	0.1299	0.1307	0.1287	0.1288	0.1278	0.1265	0.1266	0.1248	0.1268	0.124	0.1246
			Time ( min)
∆ DO vit C			5	10	15	20	25	30	35	40	45	50	55	60	65	70	75	80	85	90	95	100	105	110	115	120
	0.0125	mg	0.0174	0.0108	0.0097	0.0108	0.0563	0.0106	0.01	0.0067	0.0141	0.0099	0.0082	0.0513	0.0335	0.0047	0.0081	0.008	0.0064	0.021	0.0162	0.0083	0.0124	0.0113	0.0092	0.0266
	0.025	mg	0.0049	0.004	0.006	0.0053	0.0055	0.0051	0.0041	0.0049	0.0063	0.0041	0.0052	0.0058	0.0064	0.0065	0.006	0.0039	0.0043	0.006	0.0058	0.0073	0.0064	0.0073	0.0064	0.0087
	0.05	mg	1.1367	0.0767	0.1099	0.1103	0.0803	0.0801	0.1319	0.1309	0.1306	0.1365	0.1182	0.1353	0.1316	0.1347	0.1286	0.1356	0.1334	0.1131	0.125	0.1352	0.1318	0.1253	0.1345	0.1385
	0.1	mg	0.0148	0.0048	0.0045	0.0016	0.0042	0.0087	0.0035	0.0008	0.0055	0.0037	0.001	0.0003	0.0067	0.0064	0.0063	0.0024	0.0044	0.0045	0.0046	-0.0016	-0.0035	0.0028	-0.0049	-0.0035
	0.2	mg	0.0092	0.0077	0.01	0.0114	0.0102	0.012	0.0134	0.0145	0.0108	0.0174	0.0119	0.0098	0.0133	0.014	0.014	0.0141	0.0139	0.0164	0.0142	0.012	0.0127	0.0104	0.0134	0.0133
	0.4	mg	0.0064	0.006	0.004	0.0033	0.0048	0.0044	0.0025	0.0047	0.0031	0.0058	0.0049	0.0052	0.0039	0.0066	0.0046	0.0056	0.006	0.0058	0.0035	0.0053	0.0045	0.0051	0.004	0.0041
	0.8	mg	0.0066	0.0047	0.0038	0.002	0	0.0027	0.0041	-0.0016	0.0065	0.0039	0.0044	0.0056	0.0028	0.0057	0.0047	-0.0007	0.0024	0.0041	0.0058	0.0035	0.0061	0.0031	0.0024	0.0059
	1	mg	0.0047	0.0057	0.0037	0.0068	0.0029	0.0062	0.0033	0.0045	0.0051	0.0049	0.0025	0.0044	0.0047	0.005	0.0058	0.005	0.004	0.0045	0.0029	0.0018	0.0039	0.0039	0.0037	0.0027
	1.25	mg	0.0038	0.0058	-0.0001	0.0043	0.007	0.0062	0.0063	0.0048	0.006	0.0055	0.0049	0.0014	0.006	0.0065	0.0034	-0.0074	-0.0006	0.0023	-0.031	-0.0324	0.0037	-0.0087	-0.0215	-0.0284
	1.5	mg	0.0037	0.0051	0.0063	0.0048	0.007	0.0047	0.0061	0.0055	0.0062	0.0068	0.007	0.0075	0.0067	0.0066	0.0038	0.0051	0.0061	0.0067	0.0071	0.0049	0.0055	0.008	0.0058	0.0065
	1.75	mg	0.0019	0.0135	0.0072	0.0056	0.0043	0.0039	0.005	0.0048	0.0057	0.0043	0.0065	0.0065	0.0061	0.0059	0.0068	0.0072	0.0086	0.007	0.0062	0.0046	0.0054	0.0066	0.0054	0.0058
	2		0.008	0.0059	0.0096	0.0139	0.0023	0.0056	0.0046	0.0058	0.0049	0.0065	0.0044	0.0047	0.006	0.0059	0.0053	0.0058	0.0056	0.0058	0.0043	0.0042	0.0065	0.0129	0.0166	0.0183
	2.25		0.0068	0.003	0.0034	0.0048	0.0031	0.0032	0.0049	0.0059	0.0051	0.0036	0.0034	0.0035	0.0061	0.0059	0.0053	0.0075	0.0133	0.0199	0.0194	0.0163	0.0106	0.0113	0.0098	0.0087
	2.5		-0.0005	-0.0366	-0.0142	0.0004	0.0015	0.0011	0.0027	0.0047	0.0066	0.0152	0.0155	0.0183	0.0123	-0.0063	-0.0048	0.0186	0.0059	0.006	0.0059	0.0043	0.0055	0.0063	0.0054	0.0054
	0	mg	0.1219	0.1207	0.1191	0.1173	0.1144	0.1139	0.1157	0.1135	0.1128	0.1137	0.1137	0.1094	0.1108	0.1114	0.1104	0.1111	0.1088	0.1084	0.1103	0.1081	0.1052	0.1079	0.1038	0.1029
∆ DO sily
	0.0125	mg	0.1177	0.1116	0.1073	0.1062	0.1065	0.1082	0.1049	0.1036	0.1012	0.1035	0.0989	0.0956	0.0986	0.0974	0.0994	0.0992	0.0937	0.0901	0.097	0.0901	0.0949	0.0878	0.0874	0.091
	0.025	mg	0.1003	0.092	0.0923	0.0898	0.0903	0.0867	0.083	0.0793	0.0827	0.0816	0.0821	0.0735	0.081	0.0787	0.0192	0.074	0.0578	0.0674	0.0745	0.0732	0.0607	0.0561	0.07	0.0501
	0.05	mg	0.0894	0.0824	0.0775	0.0746	0.0723	0.071	0.0665	0.0684	0.0652	0.0645	0.0629	0.0607	0.0598	0.0583	0.058	0.0568	0.0559	0.0549	0.0531	0.0542	0.0537	0.0509	0.051	0.0499
	0.1	mg	0.0659	0.0556	0.0159	0.0444	0.0417	0.0391	0.037	0.0341	0.0122	-0.0736	-0.0315	0.0266	0.0262	0.0255	0.0245	0.0236	0.0208	0.0216	0.0213	0.0195	0.0186	0.0177	0.0158	0.0166
	0.2	mg	0.0437	0.0256	0.0214	0.0161	0.0151	0.0144	0.0154	0.0115	0.0149	0.0131	0.0124	0.0141	0.0133	0.012	0.0121	0.0148	0.0137	0.0131	0.0131	0.0129	0.0139	0.0138	0.0145	0.0138
	0.4	mg	0.017	0.0156	0.0128	0.0125	0.0114	0.0116	0.0116	0.0129	0.0107	0.0113	0.0121	0.0108	0.0094	0.0126	0.0092	0.0082	0.0077	0.0063	0.0082	0.0069	0.0092	0.0044	0.0114	0.006
	0.8	mg	0.0163	0.015	0.0138	0.0141	0.0118	0.0154	0.0127	0.012	0.0119	0.0123	0.0112	0.01	0.0116	0.0085	0.0107	0.01	0.0093	0.0069	0.0093	0.0072	0.0055	0.0079	0.0035	0.0043
	1	mg	0.0177	0.0149	0.0158	0.0137	0.0132	0.0132	0.0128	0.0121	0.0137	0.0129	0.0118	0.0117	0.012	0.0128	0.0108	0.0115	0.0103	0.011	0.012	0.0118	0.0123	0.0113	0.0113	0.0118
	1.25	mg	0.0333	0.0313	0.0284	0.027	0.0268	0.0253	0.0258	0.0236	0.024	0.0259	0.0276	0.0266	0.0261	0.0239	0.023	0.0235	0.0236	0.021	0.0195	0.0211	0.0236	0.0225	0.0214	0.0233
	1.5	mg	0.0181	0.0178	0.0164	0.016	0.0172	0.0155	0.0171	0.0142	0.0134	0.0138	0.0136	0.0113	0.0133	0.0145	0.0131	0.014	0.0147	0.0134	0.0135	0.013	0.0148	0.0122	0.0118	0.0135
	1.75	mg	0.0178	0.017	0.0171	0.018	0.0129	0.0119	0.0117	0.0131	0.0239	0.0171	0.0126	0.0133	0.0119	0.0042	-0.0021	0.01	0.0109	0.0097	0.0153	0.0066	0.0042	0.0079	0.0077	0.0077
	2		0.0201	0.0195	0.0184	0.0166	0.0157	0.0144	0.0156	0.0125	0.0157	0.0129	0.0135	0.0139	0.0127	0.0125	0.0139	0.0117	0.011	0.0112	0.0109	0.0103	0.007	0.01	0.0082	0.0056
	2.25		0.0177	0.0169	0.0173	0.0145	0.0089	0.0111	0.0098	0.0071	0.0094	0.0107	0.0001	0.0082	0.0104	0.0105	0.0067	-0.0101	-0.0005	-0.0115	-0.0073	-0.0125	-0.0058	0.0037	-0.0012	-0.0072
	2.5		0.0352	0.0356	0.0579	0.0471	0.0349	0.035	0.034	0.036	0.0378	0.0393	0.0373	0.0381	0.0351	0.0351	0.0336	0.0327	0.0349	0.0359	0.0351	0.0375	0.0388	0.0395	0.0342	0.0346
	0	mg	0.1216	0.12	0.1202	0.119	0.1206	0.1176	0.1133	0.1159	0.1111	0.1149	0.112	0.1117	0.1153	0.113	0.1127	0.1112	0.1096	0.1111	0.1127	0.0987	0.1081	0.1094	0.104	0.1077
∆ DO extract
	0	mg	0.124	0.1145	0.1126	0.1159	0.1793	0.111	0.1153	0.1116	0.1213	0.1745	0.1227	0.1254	0.1095	0.1167	0.1155	0.1135	0.1157	0.1291	0.1128	0.1213	0.1192	0.1324	0.1258	0.1297
	0.0125	mg	0.1193	0.1284	0.1198	0.1263	0.1254	0.1213	0.1238	0.1268	0.1227	0.1272	0.1264	0.1369	0.1343	0.1283	0.1331	0.1369	0.1272	0.1322	0.1355	0.1311	0.1322	0.1353	0.1362	0.1317
	0.025	mg	0.118	0.111	0.1154	0.1237	0.126	0.1143	0.1164	0.1182	0.1182	0.1189	0.12	0.1213	0.1132	0.12	0.1188	0.1134	0.1174	0.1156	0.1119	0.1213	0.118	0.1164	0.1199	0.1146
	0.05	mg	0.1163	0.119	0.1151	0.1155	0.1092	0.1097	0.1129	0.1107	0.1092	0.1107	0.1087	0.1126	0.1052	0.1081	0.1057	0.1047	0.1022	0.1076	0.1068	0.1053	0.1062	0.1079	0.1062	0.1071
	0.1	mg	0.1132	0.1131	0.1093	0.1081	0.1097	0.1019	0.1041	0.1018	0.1029	0.1003	0.1029	0.1022	0.0969	0.1001	0.0978	0.0965	0.0987	0.1001	0.0962	0.0979	0.0973	0.0955	0.0946	0.0906
	0.2	mg	0.1082	0.1052	0.1005	0.1004	0.0985	0.0948	0.0935	0.093	0.0939	0.0908	0.0907	0.0899	0.0898	0.0902	0.0881	0.0881	0.0891	0.0904	0.0896	0.0868	0.0894	0.0889	0.0864	0.0896
	0.4	mg	0.0943	0.0912	0.0888	0.0907	0.0876	0.0846	0.0813	0.0826	0.0824	0.0825	0.0818	0.0819	0.0802	0.0809	0.0771	0.0746	0.0819	0.0839	0.0801	0.0799	0.0768	0.0825	0.083	0.082
	0.8	mg	0.1004	0.0952	0.0909	0.0959	0.0947	0.0993	0.0822	0.0794	0.082	0.0785	0.0834	0.0839	0.0804	0.078	0.0825	0.0799	0.0795	0.0774	0.0778	0.0787	0.0775	0.0782	0.0762	0.0739
	1	mg	0.0966	0.0892	0.088	0.0867	0.0863	0.0836	0.081	0.081	0.0797	0.0807	0.0814	0.0836	0.0795	0.0813	0.0796	0.0774	0.0752	0.0776	0.0813	0.0843	0.0853	0.0815	0.0831	0.0825
	1.25	mg	0.0936	0.0836	0.0816	0.0841	0.084	0.0753	0.077	0.0745	0.0809	0.0765	0.0725	0.0731	0.0722	0.0751	0.0708	0.0715	0.0712	0.0765	0.0757	0.0753	0.081	0.0801	0.0821	0.0865
	1.5	mg	0.0972	0.0914	0.0902	0.1001	0.0818	0.0811	0.0772	0.0647	0.159	0.0631	0.0753	0.0803	0.0774	0.1614	0.0859	0.1536	0.1711	0.0628	0.0676	0.0824	0.1156	0.1337	0.137	0.1208
	1.75		0.0928	0.0977	0.1215	0.1304	0.0912	0.1959	0.207	0.1689	0.1437	0.1334	0.1582	0.1658	0.1551	0.1557	-0.0043	-0.0014	0.1741	0.1802	0.1843	0.1815	0.1804	0.1726	0.1668	0.1872
	2		0.094	0.0782	0.0807	0.0882	0.0748	-0.0227	0.0596	0.0605	0.0456	0.0602	-0.1517	0.0619	0.0454	-0.018	0.0522	0.0615	0.0614	0.057	0.0507	0.0375	0.0272	0.0401	0.0333	0.0249
	2.25		0.1004	0.1027	0.1386	0.0639	0.0662	0.1265	0.0923	0.0925	0.0902	0.0829	0.0809	0.0943	0.0814	0.0875	0.0563	0.0399	0.0343	0.0374	0.1087	0.1141	0.1117	0.1206	0.117	0.1179
	2.5	mg	0.1231	0.1161	0.1169	0.1168	0.1147	0.1135	0.115	0.1136	0.112	0.1105	0.1123	0.1134	0.1108	0.111	0.109	0.1083	0.1081	0.1082	0.1048	0.1042	0.1064	0.1029	0.1025	0.1035
			5	10	15	20	25	30	35	40	45	50	55	60	65	70	75	80	85	90	95	100	105	110	115	120
T0=			0.1222	0.118933	0.118733	0.1177	0.116567	0.115	0.114667	0.114333	0.111967	0.113033	0.112667	0.1115	0.1123	0.1118	0.1107	0.1102	0.108833	0.109233	0.109267	0.103667	0.106567	0.106733	0.103433	0.1047
Inhibition % vit C
	0	mg	0	0	0	0	0	0	0	0	0	0	0	0	0	0	0	0	0	0	0	0	0	0	0	0
	0.0125	mg	85.761	90.9193	91.8304	90.8241	51.7015	90.7826	91.2791	94.1399	87.407	91.2415	92.7219	53.991	70.1692	95.7961	92.6829	92.7405	94.1194	80.7751	85.1739	91.9936	88.3641	89.4129	91.1054	74.5941
	0.025	mg	95.9902	96.6368	94.9467	95.497	95.2817	95.5652	96.4244	95.7143	94.3733	96.3728	95.3846	94.7982	94.301	94.186	94.5799	96.461	96.049	94.5072	94.6919	92.9582	93.9944	93.1605	93.8124	91.6905
	0.05	mg	-830.196	35.5101	7.43964	6.28717	31.1124	30.3478	-15.0291	-14.4898	-16.6419	-20.7608	-4.91124	-21.3453	-17.1861	-20.483	-16.1698	-23.049	-22.5727	-3.53982	-14.399	-30.418	-23.6784	-17.3954	-30.0354	-32.2827
	0.1	mg	87.8887	95.9641	96.21	98.6406	96.3969	92.4348	96.9477	99.3003	95.0878	96.7266	99.1124	99.7309	94.0338	94.2755	94.3089	97.8221	95.9571	95.8804	95.7901	101.543	103.284	97.3766	104.737	103.343
	0.2	mg	92.4714	93.5258	91.5778	90.3144	91.2496	89.5652	88.314	87.3178	90.3543	84.6063	89.4379	91.2108	88.1567	87.4776	87.3532	87.2051	87.2282	84.9863	87.0043	88.4244	88.0826	90.2561	87.0448	87.297
	0.4	mg	94.7627	94.9552	96.6311	97.1963	95.8822	96.1739	97.8198	95.8892	97.2313	94.8688	95.6509	95.3363	96.5272	94.0966	95.8446	94.9183	94.487	94.6903	96.7968	94.8875	95.7773	95.2217	96.1328	96.084
	0.8	mg	94.599	96.0482	96.7996	98.3008	100	97.6522	96.4244	101.399	94.1947	96.5497	96.0947	94.9776	97.5067	94.9016	95.7543	100.635	97.7948	96.2466	94.6919	96.6238	94.2759	97.0956	97.6797	94.3649
	1	mg	96.1538	95.2074	96.8838	94.2226	97.5122	94.6087	97.1221	96.0641	95.4451	95.665	97.7811	96.0538	95.8148	95.5277	94.7606	95.4628	96.3247	95.8804	97.3459	98.2637	96.3403	96.346	96.4228	97.4212
	1.25	mg	96.8903	95.1233	100.084	96.3466	93.9949	94.6087	94.5058	95.8017	94.6413	95.1342	95.6509	98.7444	94.6572	94.186	96.9286	106.715	100.551	97.8944	128.371	131.254	96.528	108.151	120.786	127.125
	1.5	mg	96.9722	95.7119	94.694	95.9218	93.9949	95.913	94.6802	95.1895	94.4626	93.9841	93.787	93.2735	94.0338	94.0966	96.5673	95.3721	94.3951	93.8663	93.5021	95.2733	94.8389	92.5047	94.3925	93.7918
	1.75	mg	98.4452	88.6491	93.936	95.2421	96.3111	96.6087	95.6395	95.8017	94.9092	96.1958	94.2308	94.1704	94.5681	94.7227	93.8573	93.4664	92.098	93.5917	94.3258	95.5627	94.9327	93.8164	94.7792	94.4604
	2		93.4534	95.0392	91.9147	88.1903	98.0269	95.1304	95.9884	94.9271	95.6237	94.2495	96.0947	95.7848	94.6572	94.7227	95.2123	94.7368	94.8545	94.6903	96.0647	95.9486	93.9005	87.9138	83.951	82.5215
	2.25		94.4354	97.4776	97.1364	95.9218	97.3406	97.2174	95.7267	94.8397	95.4451	96.8151	96.9822	96.861	94.5681	94.7227	95.2123	93.1942	87.7795	81.7821	82.2453	84.2765	90.0532	89.4129	90.5253	91.6905
	2.5		100.409	130.774	111.96	99.6602	98.7132	99.0435	97.6453	95.8892	94.1054	86.5526	86.2426	83.5874	89.0472	105.635	104.336	83.1216	94.5789	94.5072	94.6004	95.8521	94.8389	94.0974	94.7792	94.8424
Inhibition % sily								30
	0	mg	0	0	0	0	0	0	0	0	0	0	0	0	0	0	0	0	0	0	0	0	0	0	0	0
	0.0125	mg	3.68249	6.16592	9.62942	9.7706	8.63597	5.91304	8.51744	9.38776	9.61596	8.43409	12.2189	14.2601	12.1995	12.8801	10.2078	9.98185	13.9051	17.516	11.2264	13.0868	10.9478	17.7389	15.5011	13.085
	0.025	mg	17.9214	22.6457	22.2628	23.7043	22.5336	24.6087	27.6163	30.6414	26.1387	27.8089	27.1302	34.0807	27.8718	29.6064	82.6558	32.8494	46.8913	38.2972	31.8182	29.3891	43.0404	47.4391	32.3236	52.149
	0.05	mg	26.8412	30.7175	34.7277	36.6185	37.9754	38.2609	42.0058	40.1749	41.7684	42.9372	44.1716	45.5605	46.7498	47.8533	47.6061	48.4574	48.6371	49.7406	51.4033	47.717	49.609	52.3111	50.6929	52.34
	0.1	mg	46.072	53.2511	86.6086	62.277	64.2265	66	67.7326	70.1749	89.1039	165.114	127.959	76.1435	76.6696	77.1914	77.8681	78.5844	80.8882	80.2258	80.5064	81.1897	82.5461	83.4166	84.7245	84.1452
	0.2	mg	64.239	78.4753	81.9764	86.3212	87.046	87.4783	86.5698	89.9417	86.6925	88.4105	88.9941	87.3543	88.1567	89.2665	89.0696	86.5699	87.4119	88.0073	88.011	87.5563	86.9565	87.0706	85.9813	86.8195
	0.4	mg	86.0884	86.8834	89.2195	89.3798	90.2202	89.913	89.8837	88.7172	90.4436	90.0029	89.2604	90.3139	91.6296	88.7299	91.6893	92.559	92.925	94.2325	92.4954	93.3441	91.3669	95.8776	88.9784	94.2693
	0.8	mg	86.6612	87.3879	88.3773	88.0204	89.877	86.6087	88.9244	89.5044	89.3718	89.1183	90.0592	91.0314	89.6705	92.3971	90.3342	90.9256	91.4548	93.6832	91.4887	93.0547	94.8389	92.5984	96.6162	95.893
	1	mg	85.5155	87.472	86.6929	88.3602	88.676	88.5217	88.8372	89.4169	87.7642	88.5874	89.5266	89.5067	89.3143	88.551	90.2439	89.5644	90.536	89.9298	89.0177	88.6174	88.4579	89.4129	89.0751	88.7297
	1.25	mg	72.7496	73.6827	76.0809	77.0603	77.0089	78	77.5	79.3586	78.565	77.0864	75.503	76.1435	76.7587	78.6225	79.2231	78.6751	78.3155	80.7751	82.1538	79.6463	77.8542	78.9194	79.3103	77.7459
	1.5	mg	85.1882	85.0336	86.1875	86.4061	85.2445	86.5217	85.0872	87.5802	88.0322	87.7912	87.929	89.8655	88.1567	87.0304	88.1662	87.2958	86.4931	87.7327	87.6449	87.4598	86.112	88.5696	88.5917	87.106
	1.75	mg	85.4337	85.7063	85.598	84.7069	88.9334	89.6522	89.7965	88.5423	78.6544	84.8717	88.8166	88.0717	89.4034	96.2433	101.897	90.9256	89.9847	91.1199	85.9976	93.6334	96.0588	92.5984	92.5556	92.6457
	2		83.5516	83.6043	84.5031	85.8963	86.5313	87.4783	86.3953	89.0671	85.978	88.5874	88.0178	87.5336	88.691	88.8193	87.4435	89.3829	89.8928	89.7467	90.0244	90.0643	93.4313	90.6309	92.0722	94.6514
	2.25		85.5155	85.7904	85.4295	87.6805	92.3649	90.3478	91.4535	93.7901	91.6046	90.5338	99.9112	92.6457	90.7391	90.6082	93.9476	109.165	100.459	110.528	106.681	112.058	105.443	96.5334	101.16	106.877
	2.5		71.1948	70.0673	51.2353	59.983	70.0601	69.5652	70.3488	68.5131	66.24	65.2315	66.8935	65.8296	68.7444	68.6047	69.6477	70.3267	67.9326	67.1346	67.8768	63.8264	63.5909	62.9919	66.9352	66.9532
Inhibition % extract								30					55	60												120
	0	mg	0	0	0	0	0	0	0	0	0	0	0	0	0	0	0	0	0	0	0	0	0	0	0	0
	0.0125	mg	-1.473	3.72758	5.16564	1.52931	-53.8176	3.47826	-0.552326	2.39067	-8.33581	-54.3792	-8.90533	-12.4664	2.49332	-4.38283	-4.33604	-2.99456	-6.30934	-18.1874	-3.23368	-17.0096	-11.8549	-24.0475	-21.6242	-23.8777
	0.025	mg	2.37316	-7.95964	-0.898372	-7.30671	-7.57792	-5.47826	-7.96512	-10.9038	-9.58619	-12.5332	-12.1893	-22.7803	-19.5904	-14.7585	-20.2349	-24.2287	-16.876	-21.0253	-24.0085	-26.463	-24.0538	-26.7645	-31.679	-25.788
	0.05	mg	3.43699	6.6704	2.80741	-5.09771	-8.09265	0.608696	-1.51163	-3.38192	-5.56713	-5.19021	-6.50888	-8.78924	-0.801425	-7.33453	-7.31707	-2.90381	-7.87136	-5.8285	-2.41001	-17.0096	-10.7288	-9.05684	-15.9201	-9.45559
	0.1	mg	4.82815	-0.0560538	3.06008	1.86916	6.3197	4.6087	1.5407	3.17784	2.47097	2.06429	3.52071	-0.986547	6.32235	3.30948	4.51671	4.99093	6.09495	1.49527	2.25747	-1.57556	0.344073	-1.09307	-2.67483	-2.29226
	0.2	mg	7.36498	4.90471	7.94497	8.15633	5.89076	11.3913	9.21512	10.9621	8.09765	11.2651	8.66864	8.34081	13.7133	10.4651	11.6531	12.4319	9.31087	8.36131	11.9585	5.5627	8.69565	10.5247	8.54012	13.467
	0.4	mg	11.4566	11.5471	15.3565	14.6984	15.499	17.5652	18.4593	18.6589	16.1358	19.6697	19.497	19.3722	20.0356	19.3202	20.4155	20.0544	18.1317	17.2414	17.9988	16.2701	16.1089	16.7083	16.4679	14.4222
	0.8	mg	22.8314	23.3184	25.2106	22.9397	24.8499	26.4348	29.0988	27.7551	26.4067	27.0127	27.3964	26.5471	28.5841	27.6386	30.3523	32.3049	24.7473	23.1919	26.6931	22.926	27.9324	22.7046	19.7551	21.681
	1	mg	17.8396	19.9552	23.4419	18.5217	18.7589	13.6522	28.314	30.5539	26.7639	30.5515	25.9763	24.7534	28.4061	30.2326	25.4743	27.4955	26.9525	29.1425	28.798	24.0836	27.2756	26.7333	26.3294	29.4174
	1.25	mg	20.9493	25	25.8843	26.3381	25.9651	27.3043	29.3605	29.1545	28.8181	28.6051	27.7515	25.0224	29.2075	27.2809	28.0939	29.7641	30.9035	28.9594	25.5949	18.6817	19.9562	23.6415	19.6584	21.2034
	1.5	mg	23.4043	29.7085	31.2746	28.5472	27.9382	34.5217	32.8488	34.8397	27.7464	32.3208	35.6509	34.4395	35.7079	32.8265	36.0434	35.118	34.5789	29.9664	30.72	27.3633	23.9912	24.9532	20.6252	17.383
	1.75	mg	20.4583	23.1502	24.0314	14.9533	29.8256	29.4783	32.6744	43.4111	-42.0065	44.1758	33.1657	27.9821	31.0775	-44.3649	22.4029	-39.3829	-57.2129	42.5084	38.133	20.5145	-8.4767	-25.2655	-32.4525	-15.3773
	2		24.0589	17.8531	-2.33015	-10.7901	21.7615	-70.3478	-80.5233	-47.7259	-28.3418	-18.0183	-40.4142	-48.6996	-38.1122	-39.2665	103.884	101.27	-59.9694	-64.968	-68.6699	-75.0804	-69.2837	-61.7114	-61.2633	-78.7966
	2.25		23.0769	34.2489	32.0326	25.0637	35.8307	119.739	48.0233	47.0845	59.2736	46.7414	234.645	44.4843	59.5726	116.1	52.8455	44.1924	43.5835	47.8181	53.5998	63.8264	74.4761	62.4297	67.8053	76.2178
	2.5		17.8396	13.6491	-16.7322	45.7094	43.2085	-10	19.5058	19.0962	19.4403	26.6588	28.1953	15.426	27.5156	21.7352	49.1418	63.7931	68.4839	65.7614	0.518609	-10.0643	-4.81702	-12.9919	-13.1163	-12.6074
Experiment 2
Well Row	Well Col	Content	Raw Data (515) 1 - 5 min	Raw Data (515) 2 - 10 min	Raw Data (515) 3 - 15 min	Raw Data (515) 4 - 20 min	Raw Data (515) 5 - 25 min	Raw Data (515) 6 - 30 min	Raw Data (515) 7 - 35 min	Raw Data (515) 8 - 40 min	Raw Data (515) 9 - 45 min	Raw Data (515) 10 - 50 min	Raw Data (515) 11 - 55 min	Raw Data (515) 12 - 60 min	Raw Data (515) 13 - 65 min	Raw Data (515) 14 - 70 min	Raw Data (515) 15 - 75 min	Raw Data (515) 16 - 80 min	Raw Data (515) 17 - 85 min	Raw Data (515) 18 - 90 min	Raw Data (515) 19 - 95 min	Raw Data (515) 20 - 100 min	Raw Data (515) 21 - 105 min	Raw Data (515) 22 - 110 min	Raw Data (515) 23 - 115 min	Raw Data (515) 24 - 120 min
			5	10	15	20	25	30	35	40	45	50	55	60	65	70	75	80	85	90	95	100	105	110	115	120
A	1	Sample X1	0.0359	0.0341	0.034	0.0357	0.0356	0.0336	0.0339	0.0349	0.0336	0.0339	0.0326	0.0339	0.0344	0.0326	0.0353	0.0328	0.0314	0.0348	0.0329	0.0338	0.0344	0.0327	0.0335	0.0337
A	2	Sample X9	0.0379	0.0316	0.0329	0.0326	0.033	0.0324	0.0335	0.0329	0.0307	0.0305	0.0306	0.0323	0.0321	0.032	0.0316	0.0312	0.0302	0.031	0.0315	0.0315	0.0334	0.0317	0.0314	0.0312
A	3	Sample X16	0.0401	0.0354	0.0362	0.0369	0.0368	0.0346	0.0361	0.036	0.0371	0.0342	0.0351	0.0359	0.0358	0.0369	0.0357	0.0346	0.0351	0.0351	0.0334	0.0346	0.0373	0.0358	0.0335	0.0345
A	4	Sample X24	0.0383	0.0354	0.0344	0.0364	0.0368	0.0349	0.0375	0.0357	0.0351	0.0351	0.0358	0.0336	0.0354	0.0356	0.0358	0.0342	0.0344	0.034	0.0336	0.0343	0.036	0.0343	0.0335	0.0336
A	5	Sample X1	0.0301	0.0316	0.0292	0.0302	0.0281	0.031	0.0307	0.0298	0.0292	0.029	0.0296	0.0288	0.0294	0.0289	0.0299	0.0284	0.0299	0.0291	0.0288	0.0296	0.0285	0.0294	0.0292	0.029
A	6	Sample X9	0.0632	0.0651	0.0648	0.0628	0.0622	0.0617	0.0643	0.0626	0.0638	0.0615	0.0625	0.0616	0.0635	0.0616	0.0631	0.0657	0.0687	0.0652	0.0634	0.0603	0.0584	0.0605	0.0593	0.0601
A	7	Sample X46	0.0873	0.0741	0.0698	0.0723	0.0691	0.0684	0.0708	0.0702	0.0645	0.0603	0.0626	0.0649	0.0781	0.0659	0.0589	0.0618	0.0567	0.0599	0.0569	0.0578	0.0602	0.0592	0.0604	0.0602
A	8	Sample X54	0.0505	0.0428	0.0462	0.0455	0.0461	0.0443	0.0463	0.0472	0.0451	0.0447	0.0471	0.045	0.0465	0.0472	0.0453	0.0462	0.0555	0.0476	0.0451	0.0462	0.0458	0.0452	0.0464	0.0455
A	9	Sample X61	0.217	0.2086	0.2044	0.2035	0.2011	0.1959	0.1978	0.1944	0.1895	0.1893	0.1821	0.1868	0.1836	0.1755	0.1792	0.178	0.1722	0.176	0.1715	0.1675	0.173	0.1712	0.1608	0.1615
A	10	Sample X69	0.0628	0.0577	0.0569	0.0572	0.0562	0.0545	0.0551	0.0554	0.0527	0.053	0.0529	0.0528	0.052	0.0529	0.0511	0.0514	0.0499	0.0515	0.0498	0.0502	0.0506	0.0491	0.0489	0.0483
A	11	Sample X76	0.3203	1.0362	0.8766	1.2666	1.7442	1.6965	1.8762	1.8744	1.8911	1.8771	1.8423	1.1864	1.5949	0.9954	0.2376	0.2413	0.2455	0.2399	0.2339	0.2347	0.2368	0.2453	0.2577	0.2387
A	12	Sample X84	0.2333	0.2248	0.2184	0.2167	0.2156	0.2093	0.2093	0.2068	0.203	0.1992	0.2013	0.201	0.1971	0.1988	0.1965	0.1995	0.193	0.1994	0.1967	0.1991	0.1962	0.1958	0.1933	0.1923
B	1	Sample X2	0.0302	0.0291	0.0292	0.0286	0.0295	0.0279	0.0296	0.0292	0.0277	0.0281	0.0269	0.0273	0.0277	0.0287	0.0278	0.0273	0.0265	0.029	0.0273	0.0268	0.0292	0.0279	0.0284	0.027
B	2	Sample X10	0.0322	0.0287	0.0298	0.0302	0.0285	0.0291	0.0287	0.0291	0.0293	0.0277	0.0279	0.0267	0.0287	0.0273	0.0274	0.0262	0.0261	0.0271	0.0265	0.026	0.0294	0.0275	0.026	0.027
B	3	Sample X17	0.0328	0.0282	0.0285	0.0294	0.0288	0.0274	0.0307	0.1	0.0288	0.0275	0.0274	0.0281	0.0282	0.0279	0.0278	0.0272	0.0281	0.0286	0.0289	0.0279	0.095	0.1082	0.081	0.0744
B	4	Sample X25	0.0398	0.0311	0.0327	0.0388	0.0338	0.0301	0.0349	0.0414	0.0332	0.0319	0.0316	0.0585	0.0324	0.0316	0.0319	0.0298	0.0293	0.041	0.0305	0.0305	0.0332	0.0511	0.0304	0.0298
B	5	Sample X2	0.029	0.0318	0.0316	0.0305	0.0298	0.0319	0.0311	0.032	0.0293	0.03	0.0312	0.0305	0.0305	0.0307	0.0299	0.0297	0.0313	0.0306	0.0302	0.0311	0.0298	0.0311	0.0296	0.0302
B	6	Sample X10	0.0716	0.0746	0.0738	0.0722	0.0716	0.0739	0.0733	0.0734	0.073	0.0724	0.0735	0.0752	0.0734	0.0721	0.0768	0.0739	0.0764	0.0709	0.0711	0.0717	0.0661	0.0679	0.0672	0.0659
B	7	Sample X47	0.0427	0.0401	0.0385	0.0404	0.0399	0.0395	0.0399	0.0403	0.0386	0.038	0.0386	0.0371	0.0386	0.0391	0.0391	0.0367	0.0375	0.0388	0.0385	0.0382	0.0392	0.0392	0.0384	0.0369
B	8	Sample X55	0.0464	0.0418	0.042	0.0417	0.0396	0.0438	0.0437	0.0437	0.0385	0.0411	0.0419	0.0414	0.0415	0.042	0.0416	0.0413	0.0406	0.0423	0.0407	0.0414	0.0445	0.0418	0.043	0.0412
B	9	Sample X62	0.1971	0.1865	0.1802	0.1781	0.1741	0.1672	0.1668	0.1624	0.158	0.1571	0.1547	0.1574	0.1542	0.1511	0.1453	0.1429	0.141	0.1388	0.1344	0.1345	0.1328	0.1312	0.1296	0.1274
B	10	Sample X70	0.0637	0.0595	0.0579	0.0594	0.0731	0.0546	0.0564	0.0556	0.0534	0.0533	0.0544	0.0537	0.0524	0.0522	0.0521	0.0514	0.0515	0.0519	0.0597	0.0528	0.0521	0.07	0.0476	0.0508
B	11	Sample X77	0.2399	0.2416	0.242	0.2396	0.2426	0.2374	0.2407	0.2319	0.2413	0.2347	0.2385	0.2335	0.2388	0.2342	0.234	0.2297	0.2334	0.2309	0.2308	0.23	0.2373	0.2334	0.2285	0.2318
B	12	Sample X85	0.241	0.2326	0.2285	0.2263	0.2212	0.2141	0.2151	0.2093	0.2088	0.211	0.2133	0.2122	0.2062	0.2082	0.2044	0.2041	0.2024	0.2048	0.201	0.2059	0.2062	0.2	0.2011	0.2089
C	1	Sample X3	0.033	0.0297	0.0296	0.03	0.031	0.0284	0.0294	0.0313	0.0299	0.0305	0.0487	0.0379	0.034	0.0312	0.0276	0.0296	0.0285	0.0303	0.0279	0.0287	0.0296	0.0289	0.0286	0.0289
C	2	Sample X11	0.0324	0.0284	0.0297	0.0301	0.029	0.0281	0.0375	0.0434	0.0282	0.0293	0.0434	0.0459	0.0299	0.0291	0.0278	0.0258	0.0514	0.0322	0.0293	0.0346	0.0479	0.0511	0.0478	0.0288
C	3	Sample X18	0.0316	0.0291	0.0281	0.0299	0.0289	0.0286	0.0296	0.0293	0.0289	0.0279	0.0387	0.0337	0.029	0.0302	0.0289	0.0294	0.0281	0.0342	0.0287	0.0287	0.0303	0.0283	0.028	0.0285
C	4	Sample X26	0.0369	0.0333	0.0336	0.0347	0.0346	0.0329	0.0334	0.035	0.0321	0.0323	0.0328	0.0331	0.0327	0.0325	0.0322	0.0324	0.0322	0.0332	0.0325	0.0323	0.0336	0.0311	0.0316	0.0324
C	5	Sample X3	0.0308	0.0325	0.0315	0.0308	0.03	0.0306	0.0313	0.0311	0.0298	0.0298	0.0296	0.0306	0.0316	0.0302	0.0315	0.0294	0.031	0.0296	0.031	0.0302	0.0301	0.031	0.0308	0.0308
C	6	Sample X11	0.0776	0.0821	0.0783	0.0775	0.0826	0.0806	0.0797	0.1001	0.1084	0.125	0.1171	0.1163	0.121	0.1254	0.1306	0.1425	0.1466	0.1356	0.1316	0.1139	0.0812	0.0631	0.063	0.08
C	7	Sample X48	0.0403	0.0362	0.0364	0.0376	0.0373	0.0364	0.0359	0.038	0.0367	0.0368	0.0354	0.0352	0.0342	0.0365	0.0364	0.0372	0.0359	0.0362	0.0358	0.0366	0.0372	0.0355	0.0291	0.0355
C	8	Sample X56	0.0409	0.0452	0.055	0.0691	0.0816	0.0757	0.0859	0.0904	0.0927	0.0967	0.0872	0.107	0.0847	0.1231	0.1061	0.0955	0.1133	0.0926	0.0832	0.0961	0.1083	0.1021	0.1237	0.0886
C	9	Sample X63	0.1791	0.1646	0.1583	0.1556	0.1508	0.1424	0.1418	0.1395	0.1348	0.1319	0.1306	0.1272	0.1265	0.1236	0.1178	0.1171	0.1132	0.1157	0.111	0.1098	0.1077	0.1062	0.1036	0.1013
C	10	Sample X71	0.0635	0.0574	0.0556	0.0557	0.0566	0.0555	0.0547	0.0535	0.0515	0.0523	0.0524	0.0518	0.0542	0.0518	0.0506	0.0502	0.0495	0.051	0.0498	0.0498	0.0502	0.0499	0.0493	0.0488
C	11	Sample X78	0.2323	0.2267	0.2313	0.234	0.2417	0.2266	0.2433	0.2322	0.2348	0.2381	0.2414	0.2369	0.221	0.2431	0.2404	0.2413	0.2388	0.2355	0.2393	0.2369	0.2394	0.234	0.2381	0.2294
C	12	Sample X86	0.2593	0.249	0.2483	0.2458	0.238	0.2342	0.2328	0.2607	0.2253	0.2225	0.228	0.2265	0.225	0.2262	0.2224	0.2227	0.2203	0.2221	0.2189	0.2234	0.222	0.2206	0.2201	0.2233
D	1	Sample X4	0.0331	0.0311	0.0313	0.0317	0.0318	0.0302	0.0301	0.0312	0.0297	0.0293	0.0306	0.0298	0.0299	0.0309	0.0295	0.0301	0.0287	0.03	0.0291	0.0285	0.0314	0.0298	0.0296	0.0291
D	2	Sample X12	0.0337	0.0323	0.0309	0.0315	0.0321	0.0292	0.0302	0.0312	0.0309	0.0288	0.0311	0.0309	0.0308	0.0325	0.0309	0.0287	0.0282	0.0306	0.0294	0.0305	0.031	0.0314	0.0304	0.0328
D	3	Sample X19	0.0337	0.0293	0.0296	0.0301	0.0301	0.0286	0.0293	0.0298	0.0284	0.0276	0.0286	0.0291	0.0288	0.0286	0.0282	0.029	0.0274	0.0303	0.028	0.0296	0.0302	0.0294	0.0283	0.0278
D	4	Sample X27	0.0372	0.0359	0.0473	0.0536	0.0583	0.0371	0.0355	0.0381	0.0461	0.0379	0.035	0.0416	0.0526	0.0464	0.0414	0.039	0.0401	0.044	0.0442	0.0413	0.0406	0.0376	0.0366	0.037
D	5	Sample X4	0.0313	0.0327	0.0331	0.0315	0.0314	0.0356	0.0313	0.0316	0.0305	0.0319	0.0319	0.0312	0.0315	0.0309	0.0318	0.0305	0.0333	0.0312	0.0316	0.0319	0.0302	0.0313	0.032	0.0305
D	6	Sample X12	0.0927	0.0904	0.0901	0.0874	0.1616	0.2108	0.0949	0.0897	0.1079	0.1199	0.0963	0.0921	0.1017	0.0993	0.2609	0.2598	0.0857	0.0805	0.0763	0.0789	0.0814	0.0932	0.0993	0.078
D	7	Sample X49	0.2573	0.5689	0.4352	0.4582	0.4124	0.4284	0.5133	0.474	0.4926	0.4204	0.5781	0.4472	0.6554	0.4145	0.4085	0.4485	0.4791	0.4282	0.4611	0.3678	0.4136	0.4338	0.468	0.4483
D	8	Sample X57	0.0416	0.043	0.0367	0.0383	0.0372	0.0378	0.0391	0.0401	0.0395	0.0374	0.0409	0.0388	0.0392	0.0377	0.0387	0.0383	0.0402	0.0384	0.0395	0.0402	0.04	0.0379	0.04	0.0386
D	9	Sample X64	0.1658	0.1485	0.1438	0.1412	0.1354	0.1303	0.1295	0.1245	0.1221	0.1183	0.1183	0.1155	0.1125	0.1115	0.1085	0.1072	0.1042	0.1046	0.1006	0.1003	0.0989	0.0974	0.0956	0.0925
D	10	Sample X72	0.0663	0.0621	0.0615	0.0607	0.0598	0.0578	0.0591	0.06	0.0573	0.07	0.0564	0.0552	0.0561	0.055	0.0544	0.0541	0.0529	0.0526	0.0532	0.0527	0.0898	0.0581	0.0513	0.088
D	11	Sample X79	0.651	0.7786	0.8192	0.7507	0.7402	0.8188	0.7677	0.8618	0.8127	0.7849	0.8217	0.7314	0.849	0.7395	0.7308	0.7618	0.7343	0.7299	0.7843	0.7639	0.7183	0.7442	0.7844	0.7687
D	12	Sample X87	0.2585	0.2508	0.2434	0.2364	0.2829	0.2294	0.2483	0.2293	0.2294	0.2225	0.2235	0.2184	0.221	0.2214	0.2201	0.2194	0.2164	0.2199	0.2205	0.2204	0.2242	0.2188	0.2223	0.2216
E	1	Sample X5	0.0379	0.0538	0.0372	0.0345	0.0341	0.0329	0.0339	0.0335	0.0324	0.0336	0.0334	0.033	0.0335	0.0339	0.0334	0.0338	0.0448	0.0348	0.0328	0.0327	0.0348	0.0329	0.0431	0.0388
E	2	Sample X13	0.0344	0.031	0.0316	0.0311	0.032	0.0289	0.0328	0.0315	0.031	0.03	0.0309	0.0323	0.0313	0.0317	0.0301	0.0299	0.0291	0.0302	0.0302	0.0302	0.0316	0.0311	0.0305	0.0288
E	3	Sample X20	0.0322	0.0281	0.0287	0.0296	0.0291	0.0289	0.028	0.0284	0.0264	0.0274	0.0285	0.0276	0.0294	0.0287	0.0275	0.0286	0.0268	0.0292	0.0287	0.028	0.0292	0.0289	0.0275	0.0272
E	4	Sample X28	0.0381	0.0338	0.0336	0.0415	0.0346	0.0325	0.0352	0.0357	0.0329	0.0324	0.0334	0.0328	0.0339	0.0354	0.0341	0.0334	0.0325	0.0323	0.0324	0.0331	0.041	0.0347	0.0347	0.0403
E	5	Sample X5	0.0347	0.0355	0.0347	0.0349	0.0335	0.0352	0.0339	0.0347	0.0337	0.0341	0.0345	0.0338	0.0343	0.034	0.0339	0.0333	0.0336	0.0333	0.0346	0.0346	0.0324	0.0333	0.0332	0.0331
E	6	Sample X13	0.0945	0.0966	0.0966	0.1076	0.0996	0.1906	0.1065	0.1125	0.1217	0.1064	0.318	0.1059	0.1233	0.1875	0.1156	0.1075	0.1082	0.1112	0.12	0.1327	0.1411	0.1338	0.1343	0.1429
E	7	Sample X50	0.0422	0.0361	0.0357	0.0366	0.0359	0.0357	0.0407	0.0389	0.0361	0.0363	0.0354	0.0371	0.0355	0.0366	0.0381	0.0361	0.037	0.0392	0.0374	0.0367	0.0351	0.0371	0.0375	0.0369
E	8	Sample X58	0.0436	0.0466	0.0365	0.0399	0.0381	0.0382	0.0403	0.0391	0.038	0.0372	0.0388	0.0388	0.0374	0.0396	0.0379	0.0375	0.0381	0.0387	0.0379	0.0379	0.0373	0.038	0.037	0.0386
E	9	Sample X65	0.1104	0.085	0.074	0.0686	0.064	0.0584	0.0585	0.0563	0.053	0.0519	0.0532	0.0517	0.0515	0.0521	0.0502	0.0506	0.0498	0.0504	0.0499	0.0495	0.0515	0.0488	0.0492	0.0499
E	10	Sample X73	0.073	0.0686	0.0659	0.0667	0.066	0.0631	0.0637	0.0625	0.0615	0.0598	0.0606	0.061	0.0617	0.0643	0.0596	0.0581	0.0577	0.0574	0.0569	0.057	0.0614	0.0587	0.0552	0.0563
E	11	Sample X80	0.2304	0.2253	0.2238	0.2277	0.2283	0.224	0.2314	0.2238	0.229	0.2238	0.2251	0.2256	0.2224	0.2206	0.2144	0.2117	0.2204	0.2196	0.2158	0.2166	0.2162	0.215	0.2143	0.2145
E	12	Sample X88	0.2697	0.2512	0.2468	0.245	0.2483	0.2402	0.2342	0.233	0.2358	0.2296	0.2286	0.2376	0.2301	0.2323	0.2316	0.2298	0.2289	0.2322	0.2268	0.2252	0.2287	0.2281	0.2231	0.227
F	1	Sample X6	0.0395	0.0294	0.029	0.0319	0.0294	0.0428	0.0305	0.0394	0.0538	0.0545	0.029	0.0296	0.0293	0.034	0.0294	0.0286	0.0273	0.0291	0.0286	0.0358	0.0406	0.029	0.051	0.0475
F	2	Sample X14	0.0348	0.0315	0.0321	0.0322	0.0318	0.0314	0.0318	0.0327	0.0294	0.0311	0.0324	0.032	0.0316	0.0323	0.0313	0.0311	0.0302	0.0313	0.0306	0.0306	0.0325	0.0301	0.0305	0.0301
F	3	Sample X21	0.0318	0.0292	0.0294	0.0302	0.0306	0.0291	0.0295	0.0287	0.0294	0.0288	0.0289	0.0287	0.0295	0.0301	0.0278	0.0278	0.0279	0.0293	0.0314	0.0314	0.0305	0.0281	0.0307	0.0279
F	4	Sample X29	0.0384	0.0349	0.0336	0.0354	0.0381	0.0359	0.0355	0.0363	0.0367	0.0351	0.0345	0.0336	0.0349	0.0359	0.0376	0.0355	0.0339	0.0426	0.05	0.0445	0.0449	0.0535	0.1068	0.0442
F	5	Sample X6	0.0378	0.0384	0.039	0.0378	0.0375	0.039	0.0384	0.0388	0.0376	0.0374	0.0377	0.0377	0.0381	0.0374	0.0375	0.0378	0.0382	0.0376	0.0368	0.0375	0.0362	0.0373	0.0373	0.0374
F	6	Sample X14	0.1052	0.1085	0.1122	0.1268	0.1316	0.0992	0.1031	0.102	0.1009	0.1042	0.1064	0.0923	0.1046	0.098	0.1281	0.1464	0.1542	0.1486	0.0786	0.0748	0.0739	0.0678	0.069	0.065
F	7	Sample X51	0.0476	0.0431	0.0441	0.0443	0.044	0.041	0.044	0.0444	0.0427	0.0417	0.0436	0.0443	0.0437	0.0451	0.0441	0.0444	0.044	0.0455	0.0425	0.045	0.0436	0.0437	0.043	0.0435
F	8	Sample X59	0.0434	0.0397	0.0385	0.0391	0.0386	0.0359	0.0388	0.0405	0.0356	0.0386	0.0401	0.0386	0.0402	0.042	0.0399	0.0404	0.039	0.0374	0.0392	0.0399	0.0414	0.0401	0.0386	0.0408
F	9	Sample X66	0.0824	0.0601	0.0547	0.0531	0.0528	0.0501	0.0521	0.0506	0.0493	0.0491	0.0509	0.0601	0.0752	0.0663	0.0497	0.049	0.0527	0.0559	0.0582	0.0475	0.0489	0.0533	0.0565	0.0565
F	10	Sample X74	0.0715	0.0658	0.0687	0.0656	0.0622	0.0598	0.0591	0.0585	0.0572	0.0555	0.0561	0.0556	0.0561	0.0566	0.0546	0.054	0.0535	0.0533	0.0528	0.0514	0.0527	0.0519	0.0516	0.0512
F	11	Sample X81	0.2314	0.2274	0.2223	0.22	0.2162	0.2128	0.2132	0.211	0.2079	0.2051	0.2049	0.2039	0.2038	0.203	0.2016	0.2139	0.2188	0.2052	0.1993	0.2005	0.2004	0.2041	0.1909	0.2186
F	12	Sample X89	0.2649	0.2703	0.3387	0.3161	0.3552	0.2458	0.3439	0.4108	0.4097	0.4121	0.4134	0.4172	0.4184	0.4228	0.4182	0.422	0.4247	0.4228	0.4259	0.4343	0.44	0.4268	0.4285	0.425
G	1	Sample X7	0.0329	0.0296	0.0292	0.0299	0.0302	0.0284	0.0297	0.0295	0.0283	0.0281	0.028	0.0288	0.0286	0.0305	0.0279	0.0275	0.0273	0.0294	0.0286	0.0284	0.0293	0.0289	0.0284	0.0292
G	2	Sample X15	0.0329	0.0296	0.0301	0.0297	0.0305	0.0284	0.0293	0.0296	0.0278	0.0284	0.0296	0.0294	0.0295	0.03	0.0285	0.0289	0.0284	0.0284	0.0292	0.0282	0.0303	0.03	0.0283	0.0296
G	3	Sample X22	0.0339	0.0302	0.0311	0.0308	0.0308	0.0329	0.0314	0.0314	0.0302	0.0298	0.0294	0.0298	0.0411	0.0328	0.0411	0.0534	0.0298	0.0364	0.0322	0.0308	0.0306	0.0319	0.0365	0.0356
G	4	Sample X30	0.0316	0.0279	0.028	0.0292	0.0287	0.0277	0.0295	0.0301	0.0275	0.0279	0.0283	0.0284	0.029	0.0288	0.0279	0.0285	0.0271	0.0286	0.0275	0.0279	0.0283	0.0284	0.0268	0.0283
G	5	Sample X7	0.0505	0.0509	0.0502	0.0476	0.0486	0.0507	0.0505	0.0497	0.0486	0.0479	0.0487	0.0499	0.0485	0.0485	0.0508	0.052	0.0471	0.0452	0.0464	0.0469	0.0449	0.0454	0.0457	0.0448
G	6	Sample X15	0.0296	0.0306	0.0301	0.0284	0.0301	0.0306	0.029	0.0292	0.0291	0.0292	0.0299	0.0289	0.0296	0.0293	0.0293	0.0288	0.0303	0.03	0.0298	0.0295	0.0287	0.0302	0.0301	0.0288
G	7	Sample X52	0.0505	0.044	0.0339	0.0366	0.0371	0.0347	0.0363	0.037	0.0356	0.0353	0.0376	0.0373	0.0399	0.037	0.037	0.0348	0.0373	0.0387	0.0411	0.0388	0.0386	0.0354	0.0339	0.0375
G	8	Sample X60	0.2401	0.2411	0.2415	0.2495	0.2528	0.2463	0.2479	0.2479	0.2457	0.2433	0.2473	0.2481	0.2451	0.2485	0.2504	0.2436	0.2427	0.2478	0.246	0.2442	0.2451	0.2451	0.241	0.2413
G	9	Sample X67	0.0594	0.0543	0.0542	0.0544	0.0537	0.0516	0.0527	0.0521	0.0499	0.0502	0.0507	0.0518	0.0512	0.0517	0.0495	0.05	0.0479	0.0492	0.0477	0.0493	0.0494	0.0482	0.0475	0.048
G	10	Sample X75	0.2474	0.2449	0.2401	0.2389	0.2385	0.2333	0.2342	0.2333	0.2299	0.2315	0.2297	0.2273	0.2281	0.2257	0.2226	0.2228	0.2193	0.2217	0.2172	0.2161	0.2178	0.2151	0.2142	0.2141
G	11	Sample X82	0.2337	0.2298	0.226	0.2249	0.2209	0.2203	0.2183	0.2171	0.2149	0.2125	0.2134	0.2115	0.2076	0.2118	0.209	0.2081	0.2086	0.2075	0.2062	0.2051	0.2021	0.2063	0.2096	0.2107
G	12	Sample X90	0.2257	0.2242	0.2291	0.2315	0.235	0.2331	0.2415	0.2428	0.2392	0.2377	0.2369	0.2405	0.2428	0.2459	0.2361	0.2417	0.2425	0.2375	0.2393	0.2401	0.2404	0.2393	0.24	0.2375
H	1	Sample X8	0.0336	0.0295	0.0298	0.0316	0.0304	0.0296	0.0313	0.0318	0.0291	0.03	0.0309	0.0305	0.031	0.0315	0.0294	0.0297	0.0292	0.0307	0.0306	0.0294	0.0309	0.0291	0.0292	0.0287
H	3	Sample X23	0.047	0.0516	0.0519	0.0524	0.0539	0.0523	0.052	0.0531	0.0718	0.0512	0.0518	0.0765	0.0598	0.0539	0.0517	0.0656	0.0493	0.0535	0.0528	0.0548	0.052	0.0525	0.0495	0.0507
H	5	Sample X8	0.054	0.0538	0.0532	0.0528	0.0522	0.0527	0.0531	0.0533	0.0523	0.0524	0.0536	0.0529	0.0508	0.0503	0.0519	0.0482	0.0488	0.0493	0.0504	0.0487	0.0479	0.0473	0.0486	0.0478
H	7	Sample X53	0.043	0.0385	0.0379	0.0387	0.04	0.0362	0.0397	0.0376	0.0366	0.0378	0.0378	0.0384	0.0385	0.0388	0.0375	0.0389	0.0359	0.0388	0.0372	0.0396	0.0391	0.0387	0.0358	0.0365
H	9	Sample X68	0.0631	0.056	0.0562	0.0567	0.0571	0.0551	0.0558	0.0553	0.0536	0.0526	0.0531	0.053	0.054	0.0537	0.0524	0.0515	0.0508	0.0519	0.0505	0.0495	0.0519	0.0501	0.049	0.0493
H	11	Sample X83	0.2302	0.2228	0.2203	0.2178	0.2127	0.2106	0.2105	0.2069	0.2038	0.2035	0.2031	0.2029	0.2025	0.1998	0.1978	0.1969	0.1987	0.1972	0.1971	0.2013	0.202	0.1992	0.1957	0.1958
			Temps en min
∆ DO vit C			5	10	15	20	25	30	35	40	45	50	55	60	65	70	75	80	85	90	95	100	105	110	115	120
	0.0125	mg	0.0514	0.04	0.0358	0.0366	0.0335	0.0348	0.0369	0.0353	0.0309	0.0264	0.03	0.031	0.0437	0.0333	0.0236	0.029	0.0253	0.0251	0.024	0.024	0.0258	0.0265	0.0269	0.0265
	0.025	mg	0.0125	0.011	0.0093	0.0118	0.0104	0.0116	0.0103	0.0111	0.0109	0.0099	0.0117	0.0098	0.0109	0.0104	0.0113	0.0094	0.011	0.0098	0.0112	0.0114	0.01	0.0113	0.01	0.0099
	0.05	mg	0.0073	0.0065	0.0068	0.0076	0.0063	0.008	0.0065	0.0067	0.0068	0.0063	-0.0133	-0.0027	0.0002	0.0053	0.0088	0.0076	0.0074	0.0059	0.0079	0.0079	0.0076	0.0066	0.0005	0.0066
	0.1	mg	0.2242	0.5378	0.4039	0.4265	0.3806	0.3982	0.4832	0.4428	0.4629	0.3911	0.5475	0.4174	0.6255	0.3836	0.379	0.4184	0.4504	0.3982	0.432	0.3393	0.3822	0.404	0.4384	0.4192
	0.2	mg	0.0043	-0.0177	-0.0015	0.0021	0.0018	0.0028	0.0068	0.0054	0.0037	0.0027	0.002	0.0041	0.002	0.0027	0.0047	0.0023	-0.0078	0.0044	0.0046	0.004	0.0003	0.0042	-0.0056	-0.0019
	0.4	mg	0.0081	0.0137	0.0151	0.0124	0.0146	-0.0018	0.0135	0.005	-0.0111	-0.0128	0.0146	0.0147	0.0144	0.0111	0.0147	0.0158	0.0167	0.0164	0.0139	0.0092	0.003	0.0147	-0.008	-0.004
	0.8	mg	0.0176	0.0144	0.0047	0.0067	0.0069	0.0063	0.0066	0.0075	0.0073	0.0072	0.0096	0.0085	0.0113	0.0065	0.0091	0.0073	0.01	0.0093	0.0125	0.0104	0.0093	0.0065	0.0055	0.0083
	1	mg	0.0094	0.009	0.0081	0.0071	0.0096	0.0066	0.0084	0.0058	0.0075	0.0078	0.0069	0.0079	0.0075	0.0073	0.0081	0.0092	0.0067	0.0081	0.0066	0.0102	0.0082	0.0096	0.0066	0.0078
	1.25	mg	0.0126	0.0112	0.0133	0.0129	0.0131	0.0119	0.0128	0.0143	0.0144	0.0142	0.0165	0.0127	0.0144	0.0152	0.0137	0.015	0.0253	0.0166	0.0136	0.0147	0.0124	0.0135	0.015	0.0143
	1.5	mg	0.0142	0.0131	0.0122	0.0115	0.0111	0.0147	0.015	0.0146	0.0092	0.0134	0.014	0.0147	0.0128	0.0147	0.0142	0.0151	0.0145	0.0152	0.0142	0.0154	0.0151	0.0143	0.017	0.0142
	1.75	mg	0.0085	0.0168	0.0253	0.039	0.0526	0.0476	0.0484	0.047	0.0645	0.0674	0.0438	0.0611	0.0548	0.094	0.0783	0.0697	0.0619	0.0604	0.0539	0.0615	0.0604	0.051	0.0759	0.0598
	2		0.0079	0.0107	0.0058	0.0068	0.0051	0.0086	0.0089	0.0089	0.0086	0.0086	0.0098	0.0079	0.0084	0.0052	0.0078	0.0096	0.012	0.0078	0.0101	0.0097	0.009	0.0065	0.0096	0.0058
	2.25		0.0092	0.0156	0.0049	0.0088	0.0061	0.0093	0.0075	0.0076	0.007	0.0072	0.0079	0.0065	0.0061	0.0079	0.0078	0.0076	0.009	0.0085	0.0077	0.0077	0.0057	0.0069	0.0065	0.0098
	2.5		0.0086	0.0082	0.0064	0.0069	0.0068	0.0045	0.007	0.0078	0.0062	0.0075	0.0077	0.0066	0.0086	0.0097	0.0086	0.0093	0.0088	0.0061	0.0086	0.0093	0.0089	0.01	0.0081	0.0107
	0	mg	0.2072	0.2115	0.2114	0.2198	0.2223	0.2179	0.2186	0.2183	0.2179	0.2149	0.2177	0.2187	0.2156	0.2185	0.2219	0.2147	0.2143	0.2194	0.2168	0.216	0.2148	0.2151	0.2127	0.2117
∆ DO sily
	0.0125	mg	0.1769	0.1732	0.1682	0.1666	0.1643	0.1613	0.1617	0.1584	0.1524	0.1551	0.147	0.1509	0.1478	0.1386	0.1435	0.1434	0.1371	0.1409	0.1381	0.1329	0.1357	0.1354	0.1273	0.127
	0.025	mg	0.1643	0.1583	0.1517	0.1487	0.1453	0.1398	0.1361	0.0624	0.1292	0.1296	0.1273	0.1293	0.126	0.1232	0.1175	0.1157	0.1129	0.1102	0.1055	0.1066	0.0378	0.023	0.0486	0.053
	0.05	mg	0.1475	0.1355	0.1302	0.1257	0.1219	0.1138	0.1122	0.1102	0.1059	0.104	0.0919	0.0935	0.0975	0.0934	0.0889	0.0877	0.0851	0.0815	0.0823	0.0811	0.0774	0.0779	0.0756	0.0728
	0.1	mg	0.1321	0.1192	0.1142	0.1111	0.1053	0.1017	0.1002	0.0947	0.0937	0.0907	0.0897	0.0864	0.0837	0.0829	0.0803	0.0782	0.0768	0.0743	0.0726	0.0707	0.0687	0.068	0.0673	0.0647
	0.2	mg	0.0782	0.0569	0.0453	0.039	0.0349	0.0295	0.0305	0.0279	0.0266	0.0245	0.0247	0.0241	0.0221	0.0234	0.0227	0.022	0.023	0.0212	0.0212	0.0215	0.0223	0.0199	0.0217	0.0227
	0.4	mg	0.0506	0.0309	0.0253	0.0229	0.0222	0.021	0.0226	0.0219	0.0199	0.0203	0.022	0.0314	0.0457	0.0362	0.0219	0.0212	0.0248	0.0266	0.0268	0.0161	0.0184	0.0252	0.0258	0.0286
	0.8	mg	0.0255	0.0241	0.0231	0.0236	0.0229	0.0187	0.0213	0.0207	0.0197	0.0204	0.0213	0.022	0.0101	0.0189	0.0084	-0.0034	0.0181	0.0128	0.0155	0.0185	0.0188	0.0163	0.011	0.0124
	1	mg	0.0161	0.0044	0.0043	0.0043	0.0032	0.0028	0.0038	0.0022	-0.0182	0.0014	0.0013	-0.0235	-0.0058	-0.0002	0.0007	-0.0141	0.0015	-0.0016	-0.0023	-0.0053	-0.0001	-0.0024	-0.0005	-0.0014
	1.25	mg	0.0245	0.0223	0.0225	0.0208	0.0194	0.0196	0.0176	0.0197	0.0176	0.0179	0.0171	0.0192	0.0166	0.0173	0.0153	0.0172	0.0155	0.0175	0.0162	0.0159	0.0146	0.0148	0.0154	0.0147
	1.5	mg	0.0239	0.0284	0.0252	0.0206	0.0393	0.0245	0.0215	0.0142	0.0202	0.0214	0.0228	-0.0048	0.02	0.0206	0.0202	0.0216	0.0222	0.0109	0.0292	0.0223	0.0189	0.0189	0.0172	0.021
	1.75	mg	0.0266	0.0241	0.022	0.021	0.022	0.0226	0.0213	0.0185	0.0194	0.02	0.0196	0.0187	0.0215	0.0193	0.0184	0.0178	0.0173	0.0178	0.0173	0.0175	0.0166	0.0188	0.0177	0.0164
	2		0.0291	0.0262	0.0142	0.0071	0.0015	0.0207	0.0236	0.0219	0.0112	0.0321	0.0214	0.0136	0.0035	0.0086	0.013	0.0151	0.0128	0.0086	0.009	0.0114	0.0492	0.0205	0.0147	0.051
	2.25		0.0349	0.0348	0.0323	0.0252	0.0314	0.0306	0.0285	0.0268	0.0286	0.0274	0.0272	0.0282	0.0278	0.0289	0.0255	0.0247	0.0252	0.0251	0.0245	0.0239	0.0204	0.024	0.0205	0.016
	2.5		0.0384	0.0349	0.0336	0.0354	0.0381	0.0359	0.0355	0.0363	0.0367	0.0351	0.0345	0.0336	0.0349	0.0359	0.0376	0.0355	0.0339	0.0426	0.05	0.0445	0.0449	0.0535	0.1068	0.0442
	0	mg	0.2158	0.217	0.2121	0.2097	0.2098	0.2056	0.2047	0.2032	0.2024	0.2036	0.2014	0.1989	0.1991	0.1969	0.1947	0.1943	0.1922	0.1931	0.1897	0.1882	0.1895	0.1867	0.1874	0.1858
∆ DO extract
	0.0125	mg	0.2902	1.0046	0.8474	1.2364	1.7161	1.6655	1.8455	1.8446	1.8619	1.8481	1.8127	1.1576	1.5655	0.9665	0.2077	0.2129	0.2156	0.2108	0.2051	0.2051	0.2083	0.2159	0.2285	0.2097
	0.025	mg	0.2109	0.2098	0.2104	0.2091	0.2128	0.2055	0.2096	0.1999	0.212	0.2047	0.2073	0.203	0.2083	0.2035	0.2041	0.2	0.2021	0.2003	0.2006	0.1989	0.2075	0.2023	0.1989	0.2016
	0.05	mg	0.2015	0.1942	0.1998	0.2032	0.2117	0.196	0.212	0.2011	0.205	0.2083	0.2118	0.2063	0.1894	0.2129	0.2089	0.2119	0.2078	0.2059	0.2083	0.2067	0.2093	0.203	0.2073	0.1986
	0.1	mg	0.6197	0.7459	0.7861	0.7192	0.7088	0.7832	0.7364	0.8302	0.7822	0.753	0.7898	0.7002	0.8175	0.7086	0.699	0.7313	0.701	0.6987	0.7527	0.732	0.6881	0.7129	0.7524	0.7382
	0.2	mg	0.1957	0.1898	0.1891	0.1928	0.1948	0.1888	0.1975	0.1891	0.1953	0.1897	0.1906	0.1918	0.1881	0.1866	0.1805	0.1784	0.1868	0.1863	0.1812	0.182	0.1838	0.1817	0.1811	0.1814
	0.4	mg	0.1936	0.189	0.1833	0.1822	0.1787	0.1738	0.1748	0.1722	0.1703	0.1677	0.1672	0.1662	0.1657	0.1656	0.1641	0.1761	0.1806	0.1676	0.1625	0.163	0.1642	0.1668	0.1536	0.1812
	0.8	mg	0.1832	0.1789	0.1758	0.1773	0.1723	0.1696	0.1678	0.1674	0.1663	0.1646	0.1647	0.1616	0.1591	0.1633	0.1582	0.1561	0.1615	0.1623	0.1598	0.1582	0.1572	0.1609	0.1639	0.1659
	1	mg	0.1762	0.169	0.1671	0.165	0.1605	0.1579	0.1574	0.1536	0.1515	0.1511	0.1495	0.15	0.1517	0.1495	0.1459	0.1487	0.1499	0.1479	0.1467	0.1526	0.1541	0.1519	0.1471	0.148
	1.25	mg	0.1701	0.1597	0.1536	0.1539	0.1534	0.1476	0.145	0.1442	0.1392	0.1377	0.1388	0.1394	0.1336	0.1372	0.1334	0.1338	0.1243	0.1342	0.1333	0.1388	0.1378	0.1353	0.134	0.1322
	1.5	mg	0.1694	0.158	0.1547	0.1541	0.1496	0.1402	0.1418	0.1359	0.1358	0.1386	0.1398	0.137	0.1328	0.1361	0.1276	0.1302	0.126	0.1339	0.1299	0.1342	0.1401	0.1321	0.1339	0.143
	1.75	mg	0.1817	0.1669	0.17	0.1683	0.1554	0.1536	0.1531	0.1606	0.1169	0.0975	0.1109	0.1102	0.104	0.1008	0.0918	0.0802	0.0737	0.0865	0.0873	0.1095	0.1408	0.1575	0.1571	0.1433
	2		0.1658	0.1604	0.1533	0.149	0.1213	0.0186	0.1534	0.1396	0.1215	0.1026	0.1272	0.1263	0.1193	0.1221	-0.0408	-0.0404	0.1307	0.1394	0.1442	0.1415	0.1428	0.1256	0.123	0.1436
	2.25		0.1752	0.1546	0.1502	0.1374	0.1487	0.0496	0.1277	0.1205	0.1141	0.1232	-0.0894	0.1317	0.1068	0.0448	0.116	0.1223	0.1207	0.121	0.1068	0.0925	0.0876	0.0943	0.0888	0.0841
	2.5		0.1597	0.1618	0.2265	0.1893	0.2236	0.1466	0.2408	0.3088	0.3088	0.3079	0.307	0.3249	0.3138	0.3248	0.2901	0.2756	0.2705	0.2742	0.3473	0.3595	0.3661	0.359	0.3595	0.36
	0	mg	0.1961	0.1936	0.199	0.2031	0.2049	0.2025	0.2125	0.2136	0.2101	0.2085	0.207	0.2116	0.2132	0.2166	0.2068	0.2129	0.2122	0.2075	0.2095	0.2106	0.2117	0.2091	0.2099	0.2087
			5	10	15	20	25	30	35	40	45	50	55	60	65	70	75	80	85	90	95	100	105	110	115	120
T0=			0.206367	0.207367	0.2075	0.210867	0.212333	0.208667	0.211933	0.2117	0.210133	0.209	0.2087	0.209733	0.2093	0.210667	0.2078	0.2073	0.206233	0.206667	0.205333	0.204933	0.205333	0.203633	0.203333	0.202067
Inhibition % vit C														60 min
	0	mg	0	0	0	0	0	0	0	0	0	0	0	0	0	0	0	0	0	0	0	0	0	0	0	0
	0.0125	mg	75.0929	80.7105	82.747	82.6431	84.2229	83.3227	82.5889	83.3255	85.2951	87.3684	85.6253	85.2193	79.1209	84.193	88.6429	86.0106	87.7323	87.8548	88.3117	88.2889	87.4351	86.9864	86.7705	86.8855
	0.025	mg	93.9428	94.6954	95.5181	94.404	95.102	94.4409	95.14	94.7567	94.8128	95.2632	94.3939	95.3274	94.7922	95.0633	94.5621	95.4655	94.6662	95.2581	94.5455	94.4372	95.1299	94.4508	95.082	95.1006
	0.05	mg	96.4626	96.8655	96.7229	96.3958	97.033	96.1661	96.933	96.8351	96.764	96.9856	106.373	101.287	99.9044	97.4842	95.7652	96.3338	96.4118	97.1452	96.1526	96.1451	96.2987	96.7589	99.7541	96.7338
	0.1	mg	-8.64158	-159.347	-94.6506	-102.261	-79.2465	-90.8307	-127.996	-109.164	-120.289	-87.1292	-162.338	-99.0146	-198.853	-82.0886	-82.3869	-101.833	-118.393	-92.6774	-110.39	-65.566	-86.1364	-98.3958	-115.607	-107.456
	0.2	mg	97.9163	108.536	100.723	99.0041	99.1523	98.6581	96.7914	97.4492	98.2392	98.7081	99.0417	98.0451	99.0444	98.7184	97.7382	98.8905	103.782	97.871	97.7597	98.0481	99.8539	97.9375	102.754	100.94
	0.4	mg	96.0749	93.3933	92.7229	94.1195	93.124	100.863	93.6301	97.6382	105.282	106.124	93.0043	92.9911	93.1199	94.731	92.9259	92.3782	91.9024	92.0645	93.2305	95.5107	98.539	92.7811	103.934	101.98
	0.8	mg	91.4715	93.0558	97.7349	96.8226	96.7504	96.9808	96.8858	96.4573	96.526	96.555	95.4001	95.9472	94.6011	96.9146	95.6208	96.4785	95.1511	95.5	93.9123	94.9252	95.4708	96.808	97.2951	95.8924
	1	mg	95.445	95.6599	96.0964	96.6329	95.4788	96.8371	96.0365	97.2603	96.4308	96.2679	96.6938	96.2333	96.4166	96.5348	96.102	95.562	96.7513	96.0806	96.7857	95.0228	96.0065	95.2856	96.7541	96.1399
	1.25	mg	93.8944	94.5989	93.5904	93.8824	93.8305	94.2971	93.9604	93.2452	93.1472	93.2057	92.0939	93.9447	93.1199	92.7848	93.4071	92.7641	87.7323	91.9677	93.3766	92.8269	93.961	93.3704	92.623	92.9231
	1.5	mg	93.119	93.6827	94.1205	94.5463	94.7724	92.9553	92.9223	93.1034	95.6218	93.5885	93.2918	92.9911	93.8844	93.0222	93.1665	92.7159	92.9691	92.6452	93.0844	92.4854	92.6461	92.9776	91.6393	92.9726
	1.75	mg	95.8811	91.8984	87.8072	81.5049	75.2276	77.1885	77.1626	77.7988	69.3052	67.7512	79.0129	70.8678	73.8175	55.3797	62.3195	66.3772	69.9855	70.7742	73.75	69.9902	70.5844	74.955	62.6721	70.4058
	2		96.1719	94.8401	97.2048	96.7752	97.5981	95.8786	95.8006	95.7959	95.9074	95.8852	95.3043	96.2333	95.9866	97.5316	96.2464	95.369	94.1813	96.2258	95.0812	95.2668	95.6169	96.808	95.2787	97.1297
	2.25		95.5419	92.4771	97.6386	95.8267	97.1272	95.5431	96.4612	96.41	96.6688	96.555	96.2147	96.9008	97.0855	96.25	96.2464	96.3338	95.636	95.8871	96.25	96.2427	97.224	96.6116	96.8033	95.1501
	2.5		95.8327	96.0457	96.9157	96.7278	96.7975	97.8435	96.6971	96.3155	97.0495	96.4115	96.3105	96.8531	95.8911	95.3956	95.8614	95.5137	95.733	97.0484	95.8117	95.4619	95.6656	95.0892	96.0164	94.7047
Inhibition % sily								30 min						60 min
	0	mg	0	0	0	0	0	0	0	0	0	0	0	0	0	0	0	0	0	0	0	0	0	0	0	0
	0.0125	mg	14.2788	16.4765	18.9398	20.9927	22.6217	22.6997	23.7024	25.1771	27.4746	25.7895	29.564	28.0515	29.3837	34.2089	30.9432	30.8249	33.5219	31.8226	32.7435	35.1496	33.9123	33.5079	37.3934	37.1495
	0.025	mg	20.3844	23.6618	26.8916	29.4815	31.5699	33.0032	35.7817	70.5243	38.5152	37.9904	39.0034	38.3503	39.7993	41.519	43.4552	44.1872	45.2562	46.6774	48.6201	47.9831	81.5909	88.7052	76.0984	73.771
	0.05	mg	28.5253	34.6568	37.253	40.3889	42.5903	45.4633	47.0588	47.9452	49.6034	50.2392	55.9655	55.4196	53.4161	55.6646	57.2185	57.6942	58.7361	60.5645	59.9188	60.4262	62.3052	61.745	62.8197	63.9723
	0.1	mg	35.9877	42.5173	44.9639	47.3127	50.4082	51.262	52.721	55.2669	55.4093	56.6029	57.0196	58.8048	60.0096	60.6487	61.3571	62.2769	62.7606	64.0484	64.6429	65.501	66.5422	66.6066	66.9016	67.9809
	0.2	mg	62.1063	72.5607	78.1687	81.5049	83.5636	85.8626	85.6087	86.821	87.3414	88.2775	88.1648	88.5092	89.441	88.8924	89.076	89.3874	88.8476	89.7419	89.6753	89.5088	89.1396	90.2275	89.3279	88.7661
	0.4	mg	75.4805	85.0989	87.8072	89.1401	89.5447	89.9361	89.3363	89.6552	90.5298	90.2871	89.4586	85.0286	78.1653	82.8165	89.461	89.7733	87.9748	87.129	86.9481	92.1438	91.039	87.6248	87.3115	85.8463
	0.8	mg	87.6434	88.3781	88.8675	88.8081	89.2151	91.0383	89.9497	90.222	90.625	90.2392	89.794	89.5105	95.1744	91.0285	95.9577	101.64	91.2235	93.8065	92.4513	90.9727	90.8442	91.9954	94.5902	93.8634
	1	mg	92.1984	97.8782	97.9277	97.9608	98.4929	98.6581	98.207	98.9608	108.661	99.3301	99.3771	111.205	102.771	100.095	99.6631	106.802	99.2727	100.774	101.12	102.586	100.049	101.179	100.246	100.693
	1.25	mg	88.1279	89.2461	89.1566	90.1359	90.8634	90.607	91.6955	90.6944	91.6244	91.4354	91.8064	90.8455	92.0688	91.788	92.6372	91.7028	92.4842	91.5323	92.1104	92.2414	92.8896	92.732	92.4262	92.7252
	1.5	mg	88.4187	86.3045	87.8554	90.2308	81.4914	88.2588	89.8553	93.2924	90.3871	89.7608	89.0752	102.289	90.4443	90.2215	90.2791	89.5803	89.2355	94.7258	85.7792	89.1184	90.7955	90.7186	91.541	89.6074
	1.75	mg	87.1103	88.3781	89.3976	90.0411	89.6389	89.1693	89.9497	91.2612	90.7678	90.4306	90.6085	91.0839	89.7277	90.8386	91.1453	91.4134	91.6114	91.3871	91.5747	91.4606	91.9156	90.7677	91.2951	91.8839
	2		85.8989	87.3654	93.1566	96.6329	99.2936	90.0799	88.8644	89.6552	94.6701	84.6411	89.746	93.5156	98.3278	95.9177	93.744	92.7159	93.7934	95.8387	95.6169	94.4372	76.039	89.9329	92.7705	74.7608
	2.25		83.0884	83.2181	84.4337	88.0493	85.2119	85.3355	86.5524	87.3406	86.3896	86.89	86.9669	86.5544	86.7176	86.2816	87.7286	88.0849	87.7808	87.8548	88.0682	88.3377	90.0649	88.2141	89.918	92.0818
	2.5		81.3923	83.1699	83.8072	83.2121	82.0565	82.7955	83.2494	82.8531	82.5349	83.2057	83.4691	83.9797	83.3254	82.9589	81.9057	82.8751	83.5623	79.3871	75.6494	78.2856	78.1331	73.7273	47.4754	78.126
Inhibition % extract								30					55	60
	0	mg	0	0	0	0	0	0	0	0	0	0	0	0	0	0	0	0	0	0	0	0	0	0	0	0
	0.0125	mg	-40.6235	-384.456	-308.386	-486.342	-708.21	-698.163	-770.793	-771.327	-786.056	-784.258	-768.567	-451.939	-647.969	-358.782	0.0481232	-2.7014	-4.54178	-2	0.113636	-0.0813273	-1.44481	-6.0239	-12.377	-3.77763
	0.025	mg	-2.19674	-1.17344	-1.39759	0.837812	-0.21978	1.51757	1.10098	5.57393	-0.888325	2.05742	0.670819	3.21043	0.477783	3.4019	1.78056	3.52147	2.0042	3.08065	2.30519	2.94405	-1.05519	0.654772	2.18033	0.230947
	0.05	mg	2.35826	6.34946	3.71084	3.63579	0.298273	6.07029	-0.0314564	5.00709	2.44289	0.334928	-1.48539	1.637	9.50788	-1.06013	-0.529355	-2.21901	-0.759657	0.370968	-1.44481	-0.862069	-1.93182	0.311017	-1.95082	1.71561
	0.1	mg	-200.291	-259.701	-278.843	-241.069	-233.815	-275.335	-247.468	-292.159	-272.24	-260.287	-278.438	-233.853	-290.588	-236.361	-236.381	-252.774	-239.906	-238.081	-266.575	-257.189	-235.114	-250.09	-270.033	-265.325
	0.2	mg	5.16879	8.47131	8.86747	8.56782	8.25746	9.52077	6.81032	10.6755	7.05901	9.23445	8.67274	8.55054	10.129	11.4241	13.1376	13.9411	9.42298	9.85484	11.7532	11.1906	10.487	10.771	10.9344	10.2276
	0.4	mg	6.1864	8.8571	11.6627	13.5947	15.8399	16.7093	17.5212	18.6585	18.9562	19.7608	19.885	20.7565	20.8313	21.3924	21.0298	15.0507	12.4293	18.9032	20.8604	20.4619	20.0325	18.0881	24.459	10.3266
	0.8	mg	11.226	13.7277	15.2771	15.9184	18.854	18.722	20.8242	20.9258	20.8598	21.244	21.0829	22.9498	23.9847	22.4842	23.8691	24.6985	21.6906	21.4677	22.1753	22.8042	23.4416	20.9854	19.3934	17.8984
	1	mg	14.618	18.5018	19.4699	21.7515	24.4113	24.3291	25.7314	27.4445	27.9029	27.7033	28.3661	28.4806	27.5203	29.0348	29.7883	28.2682	27.3153	28.4355	28.5552	25.5368	24.9513	25.4051	27.6557	26.7568
	1.25	mg	17.5739	22.9867	25.9759	27.0155	27.7551	29.2652	31.5823	31.8847	33.7563	34.1148	33.4931	33.5346	36.1682	34.8734	35.8037	35.4559	39.7285	35.0645	35.0812	32.2707	32.8896	33.557	34.0984	34.576
	1.5	mg	17.9131	23.8065	25.4458	26.9206	29.5447	32.8115	33.0922	35.8054	35.3744	33.6842	33.0139	34.679	36.5504	35.3956	38.5948	37.1925	38.9042	35.2097	36.737	34.5153	31.7695	35.1285	34.1475	29.2313
	1.75	mg	11.9528	19.5145	18.0723	20.1865	26.8132	26.3898	27.7603	24.1379	44.3687	53.3493	46.8615	47.4571	50.3106	52.1519	55.8229	61.3121	64.2638	58.1452	57.4838	46.568	31.4286	22.6551	22.7377	29.0828
	2		19.6576	22.6491	26.1205	29.3392	42.8728	91.0863	27.6187	34.0576	42.1796	50.9091	39.0513	39.7807	43.0005	42.0411	119.634	119.489	36.6252	32.5484	29.7727	30.9532	30.4545	38.3205	39.5082	28.9343
	2.25		15.1026	25.4461	27.6145	34.8403	29.9686	76.23	39.7452	43.0798	45.7011	41.0526	142.837	37.206	48.9728	78.7342	44.1771	41.0034	41.4741	41.4516	47.987	54.8634	57.3377	53.6913	56.3279	58.3801
	2.5		22.6135	21.974	-9.15663	10.2276	-5.30612	29.7444	-13.6206	-45.8668	-46.9543	-47.3206	-47.1011	-54.911	-49.9283	-54.1772	-39.6054	-32.9474	-31.1621	-32.6774	-69.1396	-75.4229	-78.2955	-76.2973	-76.8033	-78.159
pooled data: experiment 1 and 2
		5	10	15	20	25	30	35	40	45	50	55	60	65	70	75	80	85	90	95	100	105	110	115	120
Vit C
2.25 mg/mL		94.9886	94.9773	97.3875	95.8743	97.2339	96.3803	96.0939	95.6248	96.0569	96.6851	96.5985	96.8809	95.8268	95.4864	95.7293	94.764	91.7077	88.8346	89.2476	90.2596	93.6386	93.0122	93.6643	93.4203
silymarine
2.25 mg/mL		84.302	84.5042	84.9316	87.8649	88.7884	87.8416	89.0029	90.5653	88.9971	88.7119	93.4391	89.6	88.7284	88.4449	90.8381	98.625	94.1201	99.1914	97.3745	100.198	97.7538	92.3738	95.5391	99.4793
NVH
2.25 mg/mL		19.0897	29.8475	29.8235	29.952	32.8997	97.9846	43.8842	45.0822	52.4874	43.897	188.741	40.8451	54.2727	97.4172	48.5113	42.5979	42.5288	44.6349	50.7934	59.3449	65.9069	58.0605	62.0666	67.2989
Total Antioxidant assay
Experiment 1
	VITAMINE C 1			SILYMARINE 1			EXTRAIT 1
concentration	DO dilué	DO	DO - blanc	DO dilué	DO	DO - blanc	DO dilué	DO	DO - blanc
12.5	0.2217	0.4434	0.2854				0.0472	0.0944	0.022
25	0.2131	0.4262	0.2682				0.0457	0.0914	0.019
50	0.2028	0.4056	0.2476				0.0445	0.089	0.0166
100	0.2128	0.4256	0.2676				0.044	0.088	0.0156
200	0.2094	0.4188	0.2608				0.0416	0.0832	0.0108
400	0.2083	0.4166	0.2586				0.0349	0.0698	-0.0026
800	0.2086	0.4172	0.2592				0.0419	0.0838	0.0114
1000	0.1927	0.3854	0.2274				0.041	0.082	0.0096
1250	0.1724	0.3448	0.1868	0.0672	0.1344	0.0238	0.0396	0.0792	0.0068
1500	0.1507	0.3014	0.1434	0.0563	0.1126	0.002	0.0373	0.0746	0.0022
1750	0.1321	0.2642	0.1062	0.058	0.116	0.0054	0.0369	0.0738	0.0014
2000	0.1077	0.2154	0.0574	0.0554	0.1108	0.0002	0.0365	0.073	0.0006
2250	0.0949	0.1898	0.0318	0.0549	0.1098	-0.0008	0.0365	0.073	0.0006
2500	0.0823	0.1646	0.0066	0.0449	0.0898	-0.0208	0.0278	0.0556	-0.0168
BLC	0.079	0.158	0	0.0553	0.1106	0	0.0362	0.0724	0
Experiment 2
	VITAMINE C 2			SILYMARINE 2			EXTRAIT 2
concentration	DO dilué	DO	DO - blanc	DO dilué	DO	DO - blanc	DO dilué	DO	DO - blanc
12.5	0.234	0.468	0.3952	0.1097	0.2194	0.0902	0.0476	0.0952	0.0234
25	0.238	0.476	0.4032	0.0985	0.197	0.0678	0.0461	0.0922	0.0204
50	0.2459	0.4918	0.419	0.1193	0.2386	0.1094	0.045	0.09	0.0182
100	0.2716	0.5432	0.4704	0.1034	0.2068	0.0776	0.048	0.096	0.0242
200	0.237	0.474	0.4012	0.0985	0.197	0.0678	0.0418	0.0836	0.0118
400	0.2206	0.4412	0.3684	0.0863	0.1726	0.0434	0.033	0.066	-0.0058
800	0.2259	0.4518	0.379	0.093	0.186	0.0568	0.042	0.084	0.0122
1000	0.2248	0.4496	0.3768	0.0834	0.1668	0.0376	0.0409	0.0818	0.01
1250	0.1795	0.359	0.2862	0.0704	0.1408	0.0116	0.0388	0.0776	0.0058
1500	0.1147	0.2294	0.1566	0.0649	0.1298	0.0006	0.0366	0.0732	0.0014
1750	0.0734	0.1468	0.074	0.0623	0.1246	-0.0046	0.0367	0.0734	0.0016
2000	0.0533	0.1066	0.0338	0.0614	0.1228	-0.0064	0.0361	0.0722	0.0004
2250	0.0435	0.087	0.0142	0.0643	0.1286	-0.0006	0.0363	0.0726	0.0008
2500	0.031	0.062	-0.0108	0.061	0.122	-0.0072	0.0276	0.0552	-0.0166
BLC	0.0364	0.0728	0	0.0646	0.1292	0	0.0359	0.0718	0
concentration	VITAMINE C 1	VITAMINE C 2	SILYMARINE 1	SYLIMARINE 2	EXTRAIT 1	EXTRAIT 2
12.5	0.0066	-0.0108	-0.0208	-0.0072	-0.0168	-0.0166
25	0.0318	0.0142	-0.0008	-0.0006	0.0006	0.0008
50	0.0574	0.0338	0.0002	-0.0064	0.0006	0.0004
100	0.1062	0.074	0.0054	-0.0046	0.0014	0.0016
200	0.1434	0.1566	0.002	0.0006	0.0022	0.0014
400	0.1868	0.2862	0.0238	0.0116	0.0068	0.0058
800	0.2274	0.3768		0.0376	0.0096	0.01
1000	0.2592	0.379		0.0568	0.0114	0.0122
1250	0.2586	0.3684		0.0434	-0.0026	-0.0058
1500	0.2608	0.4012		0.0678	0.0108	0.0118
1750	0.2676	0.4704		0.0776	0.0156	0.0242
2000	0.2476	0.419		0.1094	0.0166	0.0182
2250	0.2682	0.4032		0.0678	0.019	0.0204
2500	0.2854	0.3952		0.0902	0.022	0.0234
Pooled data of both experiments
Mean					ESM
concentration	vit C	silymarine	NVH		vit C	silymarine	NVH
12.5	0.0066	-0.014	-0.0167		0	0.0068	0.0048
25	0.023	-0.0007	0.0007		0.0088	0.0001	0.0006
50	0.0456	0.0002	0.0005		0.0118	0.0033	0.0035
100	0.0901	0.0054	0.0015		0.0161	0.005	0.003
200	0.15	0.0013	0.0018		0.0066	0.0007	0.0008
400	0.2365	0.0177	0.0063		0.0497	0.0061	0.0024
800	0.3021	0.0376	0.0098		0.0747	0.00366667	0.014
1000	0.3191	0.0568	0.0118		0.0599	0.00366667	0.0227
1250	0.3135	0.0434	-0.0042		0.0549	0.00366667	0.023
1500	0.331	0.0678	0.0113		0.0702	0.00366667	0.0285
1750	0.369	0.0776	0.0199		0.1014	0.00366667	0.031
2000	0.3333	0.1094	0.0174		0.0857	0.00366667	0.0464
2250	0.3357	0.0678	0.0197		0.0675	0.00366667	0.0244
2500	0.3403	0.0902	0.0227		0.0549	0.00366667	0.0341
FRAP
DO
	NEG	VIT C 25	VIT C 50	VIT C 100	VIT C 200	VIT C 400	BHT 25	BHT 50	BHT 100	BHT 200	BHT 400	NV H2O 25	NV H2O 50	NV H2O 100	NV H2O 200	NV H2O 400
	0.133	0.119	0.133	0.392	0.794	1.406	0.154	0.188	0.418	0.809	1.371	0.005	0.044	0.092	0.036	0.112
	0.121	0.075	0.143	0.38	0.79	1.402	0.092	0.187	0.439	0.842	1.355	0.045	0.006	0.01	0.033	0.117
	0.084	0.09	0.135	0.392	0.784	1.469	0.113	0.235	0.394	0.851	1.354	0.07	0.017	0.061	0.07	0.107
Mean	0.112667	0.0946667	0.137	0.388	0.789333	1.42567	0.119667	0.203333	0.417	0.834	1.36	0.04	0.0223333	0.0543333	0.0463333	0.112
SEM	0.014746	0.0129142	0.00305505	0.004	0.00290593	0.0216974	0.0182056	0.015836	0.013	0.0127671	0.00550757	0.0189297	0.0112891	0.0239049	0.011865	0.00288675
FRAP
	25	50	100	200	400
VIT C	0.0946667	0.137	0.388	0.789333	1.42567
BHT	0.119667	0.203333	0.417	0.834	1.36
NVH	0.04	0.0223333	0.0543333	0.0463333	0.112
NVE	0.0176667	0.0435	0.0226667	0.0443333	0.087
